# Supplementary material for: Bis(1,10-phenanthroline-κ2 N,N′)(sulfato-κ2 O,O′)cobalt(II) propane-1,2-diol monosolvate
Source: Acta Crystallogr Sect E Struct Rep Online. 2012 Dec 8;69(Pt 1):m26. doi: 10.1107/S1600536812049616 (PMC3588351; doi:10.1107/S1600536812049616)
Supplement: Supplementary file 1 [file e-69-00m26-sup1.cif]

##############################################################################
#                                                                            #
# This CIF contains the data in a paper accepted for publication in          #
# Acta Crystallographica Section E. It conforms to the requirements of       #
# Notes for Authors for Acta Crystallographica Section E, and has been       #
# peer reviewed under the auspices of the IUCr Commission on Journals.       #
#                                                                            #
# Full details of the Crystallographic Information File format               #
# are given in the paper "The Crystallographic Information File (CIF):       #
# a New Standard Archive File for Crystallography" by S. R. Hall, F. H.      #
# Allen and I. D. Brown [Acta Cryst. (1991), A47, 655-685].                  #
#                                                                            #
# The current version of the core CIF dictionary is obtainable from          #
# ftp://ftp.iucr.org/pub/cif_core.dic.                                       #
#                                                                            #
# Software is freely available for graphical display of the structure(s)     #
# in this CIF. For information consult the CIF software page                 #
# http://www.iucr.org/resources/cif/software.                                #
#                                                                            #
# This file may be used for bona fide research purposes within the           #
# scientific community so long as proper attribution is given to the journal # 
# article from which it was obtained.                                        #
#                                                                            #
##############################################################################
data_global
_audit_creation_method     'from SHELXL97 CIF and IUCr SHELXL97-template'
_journal_date_recd_electronic     2012-11-25
_journal_date_accepted     2012-12-03
_journal_name_full     'Acta Crystallographica, Section E'
_journal_year     2013
_journal_volume     69
_journal_issue      1
_journal_page_first     m26
_journal_page_last     m26
_journal_paper_category     QM
_journal_paper_doi     10.1107/S1600536812049616
_journal_coeditor_code     VN2062
_publ_contact_author_name     'Dr. Kai-Long Zhong'
_publ_contact_author_address
;
Department of Applied Chemistry
Nanjing College of Chemical Technology
Nanjing 210048, People's Republic of China
;
_publ_contact_author_email     'zklong76@163.com'
_publ_contact_author_fax     '+86-025-58370621'
_publ_contact_author_phone     '+86-025-58371642'
_publ_section_title
;\
Bis(1,10-phenanthroline-\k^2^<i>N</i>,<i>N</i>')(sulfato-\k^2^<i>O</i>,\
<i>O</i>')cobalt(II) propane-1,2-diol monosolvate
;
_publ_section_title_footnote     .
loop_
    _publ_author_name
    _publ_author_address
    'Kai-Long Zhong'
;
Department of Applied Chemistry
Nanjing College of Chemical Technology
Nanjing 210048, People's Republic of China
;
data_I
_audit_creation_method     SHELXL-97
_chemical_name_systematic
;
Bis(1,10-phenanthroline-\k^2^<i>N</i>,<i>N</i>')(sulfato-
\k^2^<i>O</i>,<i>O</i>')cobalt(II) propane-1,2-diol monosolvate
;
_chemical_name_common     ?
_chemical_formula_moiety     'C24 H16 Co N4 O4 S, C3 H8 O2'
_chemical_formula_sum     'C27 H24 Co N4 O6 S'
_chemical_formula_iupac     '[Co (S O4) (C12 H8 N2)2], C3 H8 O2'
_chemical_formula_weight     591.49
_chemical_melting_point     ?
_symmetry_cell_setting     monoclinic
_symmetry_space_group_name_H-M     'C 2/c'
_symmetry_space_group_name_Hall     '-C 2yc'
loop_
    _symmetry_equiv_pos_as_xyz
    'x, y, z'
    '-x, y, -z+1/2'
    'x+1/2, y+1/2, z'
    '-x+1/2, y+1/2, -z+1/2'
    '-x, -y, -z'
    'x, -y, z-1/2'
    '-x+1/2, -y+1/2, -z'
    'x+1/2, -y+1/2, z-1/2'
_cell_length_a     18.117(4)
_cell_length_b     12.987(3)
_cell_length_c     12.881(3)
_cell_angle_alpha     90.00
_cell_angle_beta     121.46(3)
_cell_angle_gamma     90.00
_cell_volume     2585.2(13)
_cell_formula_units_Z     4
_cell_measurement_reflns_used     5104
_cell_measurement_theta_min     3.1387
_cell_measurement_theta_max     25.3491
_cell_measurement_temperature     223.15
_exptl_crystal_description     'block'
_exptl_crystal_colour     'red'
_exptl_crystal_size_max     0.35
_exptl_crystal_size_mid     0.34
_exptl_crystal_size_min     0.25
_exptl_crystal_density_diffrn     1.520
_exptl_crystal_density_meas     ?
_exptl_crystal_density_method     'not measured'
_exptl_crystal_F_000     1220
_exptl_absorpt_coefficient_mu     0.795
_exptl_absorpt_correction_type     multi-scan
_exptl_absorpt_process_details     '(<i>REQAB</i>; Jacobson, 1998)'
_exptl_absorpt_correction_T_min     0.3730
_exptl_absorpt_correction_T_max     1.000
_exptl_special_details     ?
_diffrn_ambient_temperature     223.15
_diffrn_radiation_type     MoK\a
_diffrn_radiation_wavelength     0.71073
_diffrn_radiation_source     'fine-focus sealed tube'
_diffrn_radiation_monochromator     'Graphite Monochromator'
_diffrn_measurement_device_type     'Rigaku Mercury CCD'
_diffrn_measurement_method     '\w scans'
_diffrn_detector_area_resol_mean     28.5714
_diffrn_reflns_number     11477
_diffrn_reflns_av_R_equivalents     0.1004
_diffrn_reflns_av_sigmaI/netI     0.1145
_diffrn_reflns_theta_min     3.14
_diffrn_reflns_theta_max     25.00
_diffrn_reflns_theta_full     25.00
_diffrn_measured_fraction_theta_max     0.997
_diffrn_measured_fraction_theta_full     0.997
_diffrn_reflns_limit_h_min     -20
_diffrn_reflns_limit_h_max     21
_diffrn_reflns_limit_k_min     -14
_diffrn_reflns_limit_k_max     15
_diffrn_reflns_limit_l_min     -15
_diffrn_reflns_limit_l_max     15
_diffrn_standards_number     0
_diffrn_standards_interval_count     .
_diffrn_standards_interval_time     .
_diffrn_standards_decay_%     ?
_refine_special_details
;
Refinement of <i>F</i>^2^ against ALL reflections. The weighted <i>R</i>-factor
<i>wR</i> and goodness of fit <i>S</i> are based on <i>F</i>^2^, conventional
<i>R</i>-factors <i>R</i> are based on <i>F</i>, with <i>F</i> set to zero for
negative <i>F</i>^2^. The threshold expression of <i>F</i>^2^ >
\s(<i>F</i>^2^) is used only for calculating <i>R</i>-factors(gt) <i>etc</i>.
and is not relevant to the choice of reflections for refinement.
<i>R</i>-factors based on <i>F</i>^2^ are statistically about twice as large
as those based on <i>F</i>, and <i>R</i>- factors based on ALL data will be
even larger.
;
_reflns_number_total     2284
_reflns_number_gt     1465
_reflns_threshold_expression     I>2/s(I)
_refine_ls_structure_factor_coef     Fsqd
_refine_ls_matrix_type     full
_refine_ls_R_factor_all     0.0668
_refine_ls_R_factor_gt     0.0516
_refine_ls_wR_factor_gt     0.1221
_refine_ls_wR_factor_ref     0.1288
_refine_ls_goodness_of_fit_ref     0.946
_refine_ls_restrained_S_all     1.010
_refine_ls_number_reflns     2284
_refine_ls_number_parameters     193
_refine_ls_number_restraints     38
_refine_ls_hydrogen_treatment     constr
_refine_ls_weighting_scheme     calc
_refine_ls_weighting_details
         'calc w=1/[\s^2^(Fo^2^)+(0.0385P)^2^+0.0000P] where P=(Fo^2^+2Fc^2^)/3'
_atom_sites_solution_hydrogens     geom
_atom_sites_solution_primary     direct
_atom_sites_solution_secondary     difmap
_refine_ls_shift/su_max     0.001
_refine_ls_shift/su_mean     0.000
_refine_diff_density_max     0.373
_refine_diff_density_min     -0.392
_refine_ls_extinction_method     'SHELXL97 (Sheldrick, 2008)'
_refine_ls_extinction_coef     0.0060(5)
_refine_ls_extinction_expression
                                  'Fc^*^=kFc[1+0.001xFc^2^\l^3^/sin(2\q)]^-1/4^'
loop_
    _atom_type_symbol
    _atom_type_description
    _atom_type_scat_dispersion_real
    _atom_type_scat_dispersion_imag
    _atom_type_scat_source
    'C' 'C' 0.0033 0.0016
                         'International Tables Vol C Tables 4.2.6.8 and 6.1.1.4'
    'H' 'H' 0.0000 0.0000
                         'International Tables Vol C Tables 4.2.6.8 and 6.1.1.4'
    'Co' 'Co' 0.3494 0.9721
                         'International Tables Vol C Tables 4.2.6.8 and 6.1.1.4'
    'N' 'N' 0.0061 0.0033
                         'International Tables Vol C Tables 4.2.6.8 and 6.1.1.4'
    'O' 'O' 0.0106 0.0060
                         'International Tables Vol C Tables 4.2.6.8 and 6.1.1.4'
    'S' 'S' 0.1246 0.1234
                         'International Tables Vol C Tables 4.2.6.8 and 6.1.1.4'
_computing_data_collection     'CrystalClear (Rigaku, 2007)'
_computing_cell_refinement     'CrystalClear (Rigaku, 2007)'
_computing_data_reduction     'CrystalClear (Rigaku, 2007)'
_computing_structure_solution     'SHELXS97 (Sheldrick, 2008)'
_computing_structure_refinement     'SHELXL97 (Sheldrick, 2008)'
_computing_molecular_graphics     'XP in SHELXTL (Sheldrick, 2008)'
_computing_publication_material     'SHELXTL (Sheldrick, 2008)'
loop_
    _atom_site_type_symbol
    _atom_site_label
    _atom_site_fract_x
    _atom_site_fract_y
    _atom_site_fract_z
    _atom_site_U_iso_or_equiv
    _atom_site_adp_type
    _atom_site_calc_flag
    _atom_site_refinement_flags
    _atom_site_occupancy
    _atom_site_symmetry_multiplicity
    _atom_site_disorder_assembly
    _atom_site_disorder_group
    Co Co1 0.0000 0.32137(6) 0.2500 0.0348(3) Uani d S 1 2 . .
    S S1 0.0000 0.52899(11) 0.2500 0.0344(4) Uani d S 1 2 . .
    O O1 0.0533(2) 0.4578(2) 0.3537(3) 0.0495(9) Uani d . 1 1 . .
    O O2 -0.0552(2) 0.5929(2) 0.2742(3) 0.0604(10) Uani d . 1 1 . .
    O O3 -0.0492(7) 0.7963(6) 0.3204(8) 0.071(3) Uani d PDU 0.50 1 A 2
    H H3 -0.0428 0.7424 0.2931 0.106 Uiso calc PR 0.50 1 A 2
    O O3' -0.0869(6) 0.7996(6) 0.2438(10) 0.097(4) Uani d PDU 0.50 1 B 1
    H H3' -0.0613 0.7472 0.2804 0.145 Uiso calc PR 0.50 1 B 1
    N N1 0.0830(2) 0.3000(3) 0.1814(3) 0.0379(9) Uani d . 1 1 . .
    N N2 0.0959(2) 0.2178(2) 0.3803(3) 0.0363(9) Uani d . 1 1 . .
    C C1 0.0774(3) 0.3442(4) 0.0841(4) 0.0459(12) Uani d . 1 1 . .
    H H1A 0.0340 0.3924 0.0406 0.055 Uiso calc R 1 1 . .
    C C2 0.1339(3) 0.3208(4) 0.0454(5) 0.0537(14) Uani d . 1 1 . .
    H H2A 0.1284 0.3535 -0.0225 0.064 Uiso calc R 1 1 . .
    C C3 0.1977(3) 0.2495(4) 0.1074(5) 0.0555(14) Uani d . 1 1 . .
    H H3A 0.2354 0.2331 0.0814 0.067 Uiso calc R 1 1 . .
    C C4 0.2061(3) 0.2012(3) 0.2104(4) 0.0419(12) Uani d . 1 1 . .
    C C5 0.2732(3) 0.1286(4) 0.2841(5) 0.0538(14) Uani d . 1 1 . .
    H H5A 0.3117 0.1082 0.2608 0.065 Uiso calc R 1 1 . .
    C C6 0.2814(3) 0.0902(4) 0.3853(5) 0.0493(13) Uani d . 1 1 . .
    H H6A 0.3258 0.0440 0.4320 0.059 Uiso calc R 1 1 . .
    C C7 0.2225(3) 0.1189(3) 0.4240(4) 0.0402(11) Uani d . 1 1 . .
    C C8 0.2298(3) 0.0829(3) 0.5312(4) 0.0506(13) Uani d . 1 1 . .
    H H8A 0.2738 0.0375 0.5816 0.061 Uiso calc R 1 1 . .
    C C9 0.1723(3) 0.1150(4) 0.5605(4) 0.0546(14) Uani d . 1 1 . .
    H H9A 0.1767 0.0924 0.6320 0.065 Uiso calc R 1 1 . .
    C C10 0.1062(3) 0.1819(3) 0.4833(4) 0.0468(13) Uani d . 1 1 . .
    H H10A 0.0671 0.2026 0.5053 0.056 Uiso calc R 1 1 . .
    C C11 0.1546(3) 0.1866(3) 0.3517(4) 0.0320(10) Uani d . 1 1 . .
    C C12 0.1473(3) 0.2300(3) 0.2447(4) 0.0341(11) Uani d . 1 1 . .
    C C13 -0.0288(6) 0.8772(5) 0.2729(9) 0.139(3) Uani d PDU 0.50 1 . 2
    H H13 -0.0837 0.8822 0.1948 0.167 Uiso calc PR 0.50 1 . 2
    C C13' -0.0288(6) 0.8772(5) 0.2729(9) 0.139(3) Uani d PDU 0.50 1 . 1
    H H13A 0.0069 0.8799 0.3610 0.167 Uiso calc PR 0.50 1 . 1
    H H13B -0.0613 0.9411 0.2467 0.167 Uiso calc PR 0.50 1 . 1
    C C14 -0.0305(12) 0.9804(8) 0.3222(18) 0.168(9) Uani d PD 0.50 1 . .
    H H14A 0.0001 1.0290 0.3021 0.252 Uiso calc PR 0.50 1 . 2
    H H14B -0.0032 0.9762 0.4091 0.252 Uiso calc PR 0.50 1 . 2
    H H14C -0.0894 1.0025 0.2872 0.252 Uiso calc PR 0.50 1 . 2
loop_
    _atom_site_aniso_label
    _atom_site_aniso_U_11
    _atom_site_aniso_U_22
    _atom_site_aniso_U_33
    _atom_site_aniso_U_12
    _atom_site_aniso_U_13
    _atom_site_aniso_U_23
    Co1 0.0323(5) 0.0367(5) 0.0407(6) 0.000 0.0228(5) 0.000
    S1 0.0282(9) 0.0352(9) 0.0424(10) 0.000 0.0203(8) 0.000
    O1 0.048(2) 0.0428(18) 0.038(2) -0.0012(15) 0.0091(17) 0.0020(15)
    O2 0.060(2) 0.049(2) 0.095(3) 0.0103(17) 0.056(2) -0.0082(19)
    O3 0.111(7) 0.050(5) 0.077(6) 0.005(4) 0.068(5) -0.001(4)
    O3' 0.110(7) 0.067(6) 0.126(8) 0.026(5) 0.070(6) 0.023(6)
    N1 0.038(2) 0.042(2) 0.041(2) 0.0010(17) 0.026(2) 0.0036(18)
    N2 0.041(2) 0.036(2) 0.042(2) -0.0010(17) 0.029(2) 0.0011(17)
    C1 0.041(3) 0.056(3) 0.044(3) 0.003(2) 0.024(3) 0.007(2)
    C2 0.054(3) 0.070(4) 0.046(3) 0.003(3) 0.033(3) 0.008(3)
    C3 0.050(3) 0.080(4) 0.052(3) 0.004(3) 0.038(3) -0.003(3)
    C4 0.036(3) 0.057(3) 0.036(3) 0.004(2) 0.021(2) -0.002(2)
    C5 0.044(3) 0.073(4) 0.050(3) 0.018(3) 0.028(3) -0.001(3)
    C6 0.037(3) 0.059(3) 0.047(3) 0.015(2) 0.018(3) 0.001(3)
    C7 0.036(3) 0.042(3) 0.038(3) 0.005(2) 0.017(2) 0.002(2)
    C8 0.046(3) 0.049(3) 0.047(3) 0.007(2) 0.018(3) 0.006(2)
    C9 0.063(4) 0.059(3) 0.046(3) 0.005(3) 0.031(3) 0.015(3)
    C10 0.056(3) 0.050(3) 0.049(3) 0.003(2) 0.038(3) 0.005(2)
    C11 0.033(3) 0.031(2) 0.034(3) -0.0038(19) 0.019(2) -0.0020(19)
    C12 0.027(3) 0.041(3) 0.034(3) -0.001(2) 0.015(2) -0.002(2)
    C13 0.195(9) 0.076(5) 0.215(9) 0.002(5) 0.155(7) -0.006(6)
    C13' 0.195(9) 0.076(5) 0.215(9) 0.002(5) 0.155(7) -0.006(6)
    C14 0.20(2) 0.069(10) 0.32(3) -0.029(11) 0.19(2) -0.032(14)
_geom_special_details
;
All e.s.d.'s (except the e.s.d. in the dihedral angle between two l.s. planes)
are estimated using the full covariance matrix. The cell e.s.d.'s are taken
into account individually in the estimation of e.s.d.'s in distances, angles
and torsion angles; correlations between e.s.d.'s in cell parameters are only
used when they are defined by crystal symmetry. An approximate (isotropic)
treatment of cell e.s.d.'s is used for estimating e.s.d.'s involving l.s.
planes.
;
loop_
    _geom_bond_atom_site_label_1
    _geom_bond_atom_site_label_2
    _geom_bond_site_symmetry_2
    _geom_bond_distance
    _geom_bond_publ_flag
    Co1 O1 . 2.124(3) y
    Co1 O1 2 2.124(3) ?
    Co1 N1 . 2.123(3) y
    Co1 N1 2 2.123(3) ?
    Co1 N2 2 2.145(4) ?
    Co1 N2 . 2.145(4) y
    Co1 S1 . 2.6964(18) ?
    S1 O2 2 1.453(3) ?
    S1 O2 . 1.453(3) ?
    S1 O1 2 1.492(3) ?
    S1 O1 . 1.492(3) ?
    O3 C13 . 1.361(4) ?
    O3 H3 . 0.8200 ?
    O3' H3' . 0.8200 ?
    N1 C1 . 1.333(5) ?
    N1 C12 . 1.363(5) ?
    N2 C10 . 1.324(5) ?
    N2 C11 . 1.356(5) ?
    C1 C2 . 1.386(6) ?
    C1 H1A . 0.9300 ?
    C2 C3 . 1.366(6) ?
    C2 H2A . 0.9300 ?
    C3 C4 . 1.402(6) ?
    C3 H3A . 0.9300 ?
    C4 C12 . 1.400(6) ?
    C4 C5 . 1.437(6) ?
    C5 C6 . 1.330(6) ?
    C5 H5A . 0.9300 ?
    C6 C7 . 1.442(6) ?
    C6 H6A . 0.9300 ?
    C7 C11 . 1.399(6) ?
    C7 C8 . 1.397(6) ?
    C8 C9 . 1.346(6) ?
    C8 H8A . 0.9300 ?
    C9 C10 . 1.391(6) ?
    C9 H9A . 0.9300 ?
    C10 H10A . 0.9300 ?
    C11 C12 . 1.430(6) ?
    C13 C13 2 1.443(7) ?
    C13 C14 . 1.489(9) ?
    C13 H13 . 0.9800 ?
    C14 H14A . 0.9600 ?
    C14 H14B . 0.9600 ?
    C14 H14C . 0.9600 ?
loop_
    _geom_angle_atom_site_label_1
    _geom_angle_atom_site_label_2
    _geom_angle_atom_site_label_3
    _geom_angle_site_symmetry_1
    _geom_angle_site_symmetry_3
    _geom_angle
    _geom_angle_publ_flag
    O1 Co1 O1 . 2 66.91(16) no
    O1 Co1 N1 . . 100.51(13) ?
    O1 Co1 N1 2 . 92.02(13) ?
    O1 Co1 N1 . 2 92.02(13) ?
    O1 Co1 N1 2 2 100.51(13) ?
    N1 Co1 N1 . 2 165.01(18) ?
    O1 Co1 N2 . 2 158.77(12) ?
    O1 Co1 N2 2 2 96.57(12) ?
    N1 Co1 N2 . 2 93.03(13) ?
    N1 Co1 N2 2 2 77.50(13) ?
    O1 Co1 N2 . . 96.57(12) ?
    O1 Co1 N2 2 . 158.77(12) ?
    N1 Co1 N2 . . 77.50(13) no
    N1 Co1 N2 2 . 93.03(13) ?
    N2 Co1 N2 2 . 102.31(18) ?
    O1 Co1 S1 . . 33.45(8) ?
    O1 Co1 S1 2 . 33.45(8) ?
    N1 Co1 S1 . . 97.50(9) ?
    N1 Co1 S1 2 . 97.50(9) ?
    N2 Co1 S1 2 . 128.85(9) ?
    N2 Co1 S1 . . 128.85(9) ?
    O2 S1 O2 2 . 110.3(3) ?
    O2 S1 O1 2 2 111.01(19) ?
    O2 S1 O1 . 2 110.46(19) ?
    O2 S1 O1 2 . 110.46(19) ?
    O2 S1 O1 . . 111.01(19) ?
    O1 S1 O1 2 . 103.4(2) ?
    O2 S1 Co1 2 . 124.83(13) ?
    O2 S1 Co1 . . 124.83(13) ?
    O1 S1 Co1 2 . 51.70(12) ?
    O1 S1 Co1 . . 51.70(12) ?
    S1 O1 Co1 . . 94.85(16) ?
    C13 O3 H3 . . 109.5 ?
    C1 N1 C12 . . 118.1(4) ?
    C1 N1 Co1 . . 127.8(3) ?
    C12 N1 Co1 . . 114.1(3) ?
    C10 N2 C11 . . 116.5(4) ?
    C10 N2 Co1 . . 129.7(3) ?
    C11 N2 Co1 . . 113.9(3) ?
    N1 C1 C2 . . 122.4(4) ?
    N1 C1 H1A . . 118.8 ?
    C2 C1 H1A . . 118.8 ?
    C3 C2 C1 . . 119.7(5) ?
    C3 C2 H2A . . 120.2 ?
    C1 C2 H2A . . 120.2 ?
    C2 C3 C4 . . 119.9(4) ?
    C2 C3 H3A . . 120.1 ?
    C4 C3 H3A . . 120.1 ?
    C12 C4 C3 . . 117.0(4) ?
    C12 C4 C5 . . 119.2(4) ?
    C3 C4 C5 . . 123.8(4) ?
    C6 C5 C4 . . 121.1(4) ?
    C6 C5 H5A . . 119.5 ?
    C4 C5 H5A . . 119.5 ?
    C5 C6 C7 . . 121.2(4) ?
    C5 C6 H6A . . 119.4 ?
    C7 C6 H6A . . 119.4 ?
    C11 C7 C8 . . 117.7(4) ?
    C11 C7 C6 . . 119.0(4) ?
    C8 C7 C6 . . 123.3(4) ?
    C9 C8 C7 . . 119.0(4) ?
    C9 C8 H8A . . 120.5 ?
    C7 C8 H8A . . 120.5 ?
    C8 C9 C10 . . 119.7(5) ?
    C8 C9 H9A . . 120.1 ?
    C10 C9 H9A . . 120.1 ?
    N2 C10 C9 . . 123.8(4) ?
    N2 C10 H10A . . 118.1 ?
    C9 C10 H10A . . 118.1 ?
    N2 C11 C7 . . 123.3(4) ?
    N2 C11 C12 . . 116.9(4) ?
    C7 C11 C12 . . 119.7(4) ?
    N1 C12 C4 . . 122.9(4) ?
    N1 C12 C11 . . 117.4(4) ?
    C4 C12 C11 . . 119.8(4) ?
    O3 C13 C13 . 2 127.5(5) ?
    O3 C13 C14 . . 115.6(8) ?
    C13 C13 C14 2 . 110.8(7) ?
    O3 C13 H13 . . 98.3 ?
    C13 C13 H13 2 . 98.3 ?
    C14 C13 H13 . . 98.3 ?
    C13 C14 H14A . . 109.5 ?
    C13 C14 H14B . . 109.5 ?
    H14A C14 H14B . . 109.5 ?
    C13 C14 H14C . . 109.5 ?
    H14A C14 H14C . . 109.5 ?
    H14B C14 H14C . . 109.5 ?
loop_
    _geom_torsion_atom_site_label_1
    _geom_torsion_atom_site_label_2
    _geom_torsion_atom_site_label_3
    _geom_torsion_atom_site_label_4
    _geom_torsion_site_symmetry_1
    _geom_torsion_site_symmetry_2
    _geom_torsion_site_symmetry_3
    _geom_torsion_site_symmetry_4
    _geom_torsion
    _geom_torsion_publ_flag
    O1 Co1 S1 O2 . . . 2 89.6(2) ?
    O1 Co1 S1 O2 2 . . 2 -90.4(2) ?
    N1 Co1 S1 O2 . . . 2 -8.1(2) ?
    N1 Co1 S1 O2 2 . . 2 171.9(2) ?
    N2 Co1 S1 O2 2 . . 2 -108.2(2) ?
    N2 Co1 S1 O2 . . . 2 71.8(2) ?
    O1 Co1 S1 O2 . . . . -90.4(2) ?
    O1 Co1 S1 O2 2 . . . 89.6(2) ?
    N1 Co1 S1 O2 . . . . 171.9(2) ?
    N1 Co1 S1 O2 2 . . . -8.1(2) ?
    N2 Co1 S1 O2 2 . . . 71.8(2) ?
    N2 Co1 S1 O2 . . . . -108.2(2) ?
    O1 Co1 S1 O1 . . . 2 180.0 ?
    N1 Co1 S1 O1 . . . 2 82.27(19) ?
    N1 Co1 S1 O1 2 . . 2 -97.73(19) ?
    N2 Co1 S1 O1 2 . . 2 -17.8(2) ?
    N2 Co1 S1 O1 . . . 2 162.2(2) ?
    O1 Co1 S1 O1 2 . . . 180.0 ?
    N1 Co1 S1 O1 . . . . -97.73(19) ?
    N1 Co1 S1 O1 2 . . . 82.27(19) ?
    N2 Co1 S1 O1 2 . . . 162.2(2) ?
    N2 Co1 S1 O1 . . . . -17.8(2) ?
    O2 S1 O1 Co1 2 . . . -118.82(17) ?
    O2 S1 O1 Co1 . . . . 118.44(18) ?
    O1 S1 O1 Co1 2 . . . 0.0 ?
    O1 Co1 O1 S1 2 . . . 0.0 ?
    N1 Co1 O1 S1 . . . . 87.70(17) ?
    N1 Co1 O1 S1 2 . . . -100.56(16) ?
    N2 Co1 O1 S1 2 . . . -41.1(4) ?
    N2 Co1 O1 S1 . . . . 166.15(15) ?
    O1 Co1 N1 C1 . . . . -83.2(4) ?
    O1 Co1 N1 C1 2 . . . -16.3(4) ?
    N1 Co1 N1 C1 2 . . . 130.6(4) ?
    N2 Co1 N1 C1 2 . . . 80.4(4) ?
    N2 Co1 N1 C1 . . . . -177.6(4) ?
    S1 Co1 N1 C1 . . . . -49.4(4) ?
    O1 Co1 N1 C12 . . . . 99.0(3) ?
    O1 Co1 N1 C12 2 . . . 165.9(3) ?
    N1 Co1 N1 C12 2 . . . -47.3(3) ?
    N2 Co1 N1 C12 2 . . . -97.5(3) ?
    N2 Co1 N1 C12 . . . . 4.5(3) ?
    S1 Co1 N1 C12 . . . . 132.7(3) ?
    O1 Co1 N2 C10 . . . . 75.6(4) ?
    O1 Co1 N2 C10 2 . . . 113.1(5) ?
    N1 Co1 N2 C10 . . . . 175.0(4) ?
    N1 Co1 N2 C10 2 . . . -16.8(4) ?
    N2 Co1 N2 C10 2 . . . -94.6(4) ?
    S1 Co1 N2 C10 . . . . 85.4(4) ?
    O1 Co1 N2 C11 . . . . -103.3(3) ?
    O1 Co1 N2 C11 2 . . . -65.9(5) ?
    N1 Co1 N2 C11 . . . . -4.0(3) ?
    N1 Co1 N2 C11 2 . . . 164.3(3) ?
    N2 Co1 N2 C11 2 . . . 86.4(3) ?
    S1 Co1 N2 C11 . . . . -93.6(3) ?
    C12 N1 C1 C2 . . . . 0.4(7) ?
    Co1 N1 C1 C2 . . . . -177.4(3) ?
    N1 C1 C2 C3 . . . . 0.5(8) ?
    C1 C2 C3 C4 . . . . -0.6(8) ?
    C2 C3 C4 C12 . . . . -0.3(7) ?
    C2 C3 C4 C5 . . . . -177.3(5) ?
    C12 C4 C5 C6 . . . . -1.3(7) ?
    C3 C4 C5 C6 . . . . 175.6(5) ?
    C4 C5 C6 C7 . . . . 0.8(8) ?
    C5 C6 C7 C11 . . . . 1.5(7) ?
    C5 C6 C7 C8 . . . . -178.2(5) ?
    C11 C7 C8 C9 . . . . -0.4(7) ?
    C6 C7 C8 C9 . . . . 179.2(4) ?
    C7 C8 C9 C10 . . . . 0.8(7) ?
    C11 N2 C10 C9 . . . . -0.6(7) ?
    Co1 N2 C10 C9 . . . . -179.5(3) ?
    C8 C9 C10 N2 . . . . -0.4(8) ?
    C10 N2 C11 C7 . . . . 1.0(6) ?
    Co1 N2 C11 C7 . . . . -179.9(3) ?
    C10 N2 C11 C12 . . . . -176.1(4) ?
    Co1 N2 C11 C12 . . . . 3.0(5) ?
    C8 C7 C11 N2 . . . . -0.6(7) ?
    C6 C7 C11 N2 . . . . 179.8(4) ?
    C8 C7 C11 C12 . . . . 176.5(4) ?
    C6 C7 C11 C12 . . . . -3.1(6) ?
    C1 N1 C12 C4 . . . . -1.4(6) ?
    Co1 N1 C12 C4 . . . . 176.7(3) ?
    C1 N1 C12 C11 . . . . 177.4(4) ?
    Co1 N1 C12 C11 . . . . -4.5(5) ?
    C3 C4 C12 N1 . . . . 1.3(7) ?
    C5 C4 C12 N1 . . . . 178.4(4) ?
    C3 C4 C12 C11 . . . . -177.5(4) ?
    C5 C4 C12 C11 . . . . -0.4(6) ?
    N2 C11 C12 N1 . . . . 1.0(6) ?
    C7 C11 C12 N1 . . . . -176.3(4) ?
    N2 C11 C12 C4 . . . . 179.9(4) ?
    C7 C11 C12 C4 . . . . 2.6(6) ?
loop_
    _geom_hbond_atom_site_label_D
    _geom_hbond_atom_site_label_H
    _geom_hbond_atom_site_label_A
    _geom_hbond_site_symmetry_A
    _geom_hbond_distance_DH
    _geom_hbond_distance_HA
    _geom_hbond_distance_DA
    _geom_hbond_angle_DHA
    O3 H3 O2 . 0.82 1.95 2.698(9) 150.4
    O3' H3' O2 . 0.82 2.01 2.730(10) 146.2
_iucr_refine_instructions_details
;
TITL I in  C2/c
CELL  0.71073   18.1170   12.9870   12.8810    90.000   121.460    90.000
ZERR  4           0.0040    0.0030    0.0030     0.000     0.030     0.000
LATT   7
SYMM             - X ,              Y ,    0.50000 - Z
SFAC  C  H Co  N  O  S
UNIT   108   96  4 16 24 4
L.S. 15
OMIT -3 50
size  0.25 0.34  0.35
FMAP 2
EQIV $1  -X, Y, 0.5-Z
FREE O3 C13'
FREE O3'  C13
FREE O3_$1   C13'_$1
FREE O3'_$1   C13_$1
FREE C13_$1 C13'
FREE C13'_$1 C13
FREE C13'  C14
FREE  H13A C14
FREE  H13B C14
FREE C13' H13
FREE C13'_$1 H13_$1
FREE C13 H13A
FREE C13 H13B
FREE H13B_$1 C14_$1
FREE H13A_$1 C14_$1
EXYZ C13 C13'
EADP C13 C13'
DFIX  1.41 0.01 C13 O3    C13' O3'
SADI  0.001 C13 O3 C13' O3'
DFIX  1.41 0.01 C13_$1 O3_$1    C13'_$1 O3'_$1
SADI  0.001 C13_$1 O3_$1    C13'_$1 O3'_$1
DFIX 1.51 0.01 C13 C13_$1
DFIX 1.51 0.01 C13' C13'_$1
SADI  0.001 C13 C13_$1
SADI  0.001 C13' C13'_$1
DFIX 1.53 0.02 C13 C14 C13_$1 C14_$1
SADI 0.002 C13 C14 C13_$1 C14_$1
DFIX 1.53 0.02 C13' C14 C13'_$1 C14_$1
SADI 0.002 C13' C14 C13'_$1 C14_$1
ISOR 0.01 O3 O3'
ISOR 0.02 C13 C13'
HTAB
HTAB O3 O2
HTAB O3' O2
ACTA
BOND $H
CONF
PLAN 5
WGHT    0.038500
EXTI    0.006043
FVAR       0.20634   3.10072
CO1   3    0.000000    0.321369    0.250000    10.50000    0.03229    0.03669 =
         0.04074    0.00000    0.02278    0.00000
S1    6    0.000000    0.528993    0.250000    10.50000    0.02818    0.03520 =
         0.04243    0.00000    0.02030    0.00000
O1    5    0.053302    0.457792    0.353705    11.00000    0.04790    0.04278 =
         0.03849    0.00198    0.00910   -0.00115
O2    5   -0.055222    0.592890    0.274160    11.00000    0.05980    0.04947 =
         0.09474   -0.00824    0.05628    0.01030
PART   2
O3    5   -0.049235    0.796339    0.320442    10.50000    0.11115    0.05001 =
         0.07731   -0.00069    0.06776    0.00468
AFIX  83
H3    2   -0.042772    0.742363    0.293079    10.50000   -1.50000
AFIX   0
PART   1
O3'   5   -0.086903    0.799611    0.243809    10.50000    0.10965    0.06668 =
         0.12573    0.02330    0.07001    0.02559
AFIX  83
H3'   2   -0.061349    0.747189    0.280433    10.50000   -1.50000
AFIX   0
PART   0
N1    4    0.082995    0.300047    0.181375    11.00000    0.03799    0.04219 =
         0.04114    0.00358    0.02598    0.00098
N2    4    0.095867    0.217794    0.380255    11.00000    0.04133    0.03572 =
         0.04200    0.00114    0.02882   -0.00101
C1    1    0.077420    0.344153    0.084086    11.00000    0.04069    0.05581 =
         0.04355    0.00744    0.02366    0.00257
AFIX  43
H1A   2    0.034020    0.392396    0.040574    11.00000   -1.20000
AFIX   0
C2    1    0.133911    0.320778    0.045369    11.00000    0.05430    0.07004 =
         0.04639    0.00848    0.03308    0.00263
AFIX  43
H2A   2    0.128440    0.353466   -0.022549    11.00000   -1.20000
AFIX   0
C3    1    0.197660    0.249503    0.107434    11.00000    0.05039    0.08044 =
         0.05209   -0.00266    0.03821    0.00383
AFIX  43
H3A   2    0.235419    0.233078    0.081426    11.00000   -1.20000
AFIX   0
C4    1    0.206074    0.201160    0.210380    11.00000    0.03591    0.05699 =
         0.03623   -0.00202    0.02130    0.00409
C5    1    0.273238    0.128636    0.284150    11.00000    0.04355    0.07284 =
         0.04989   -0.00062    0.02787    0.01781
AFIX  43
H5A   2    0.311675    0.108201    0.260771    11.00000   -1.20000
AFIX   0
C6    1    0.281355    0.090234    0.385343    11.00000    0.03689    0.05869 =
         0.04719    0.00111    0.01828    0.01484
AFIX  43
H6A   2    0.325817    0.044031    0.432028    11.00000   -1.20000
AFIX   0
C7    1    0.222467    0.118949    0.423952    11.00000    0.03634    0.04207 =
         0.03824    0.00211    0.01678    0.00473
C8    1    0.229826    0.082901    0.531191    11.00000    0.04621    0.04901 =
         0.04715    0.00647    0.01773    0.00749
AFIX  43
H8A   2    0.273815    0.037450    0.581581    11.00000   -1.20000
AFIX   0
C9    1    0.172282    0.114952    0.560475    11.00000    0.06261    0.05871 =
         0.04577    0.01451    0.03063    0.00472
AFIX  43
H9A   2    0.176685    0.092420    0.632036    11.00000   -1.20000
AFIX   0
C10   1    0.106231    0.181889    0.483284    11.00000    0.05558    0.05017 =
         0.04922    0.00464    0.03754    0.00313
AFIX  43
H10A  2    0.067103    0.202620    0.505278    11.00000   -1.20000
AFIX   0
C11   1    0.154582    0.186633    0.351718    11.00000    0.03269    0.03098 =
         0.03442   -0.00204    0.01898   -0.00380
C12   1    0.147307    0.229991    0.244702    11.00000    0.02658    0.04112 =
         0.03367   -0.00184    0.01499   -0.00051
PART   2
C13   1   -0.028821    0.877241    0.272911    10.50000    0.19487    0.07590 =
         0.21484   -0.00622    0.15478    0.00244
AFIX  13
H13   2   -0.083706    0.882155    0.194836    10.50000   -1.20000
AFIX   0
PART   1
C13'  1   -0.028821    0.877241    0.272911    10.50000    0.19487    0.07590 =
         0.21484   -0.00622    0.15478    0.00244
AFIX  23
H13A  2    0.006866    0.879855    0.361000    10.50000   -1.20000
H13B  2   -0.061328    0.941093    0.246745    10.50000   -1.20000
AFIX   0
PART   0
C14   1   -0.030480    0.980386    0.322212    10.50000    0.19757    0.06928 =
         0.31986   -0.03240    0.19232   -0.02923
AFIX  33
H14A  2    0.000101    1.028971    0.302129    10.50000   -1.50000
H14B  2   -0.003246    0.976194    0.409054    10.50000   -1.50000
H14C  2   -0.089363    1.002473    0.287228    10.50000   -1.50000
HKLF 4
REM  p in  C2/c
REM R1 =  0.0516 for   1465 Fo > 4sig(Fo)  and  0.0668 for all   2284 data
REM    193 parameters refined using     38 restraints
END
WGHT      0.0479      0.0000
REM Highest difference peak  0.373,  deepest hole -0.392,  1-sigma level  0.086
Q1    1   0.0182  0.8791  0.3214  11.00000  0.05    0.37
Q2    1   0.0196  0.8023  0.3811  11.00000  0.05    0.36
Q3    1   0.0296  0.3235  0.3644  11.00000  0.05    0.31
Q4    1   0.1452  0.2064  0.3072  11.00000  0.05    0.30
Q5    1   0.0000  0.8329  0.2500  10.50000  0.05    0.29
;
