# Supplementary material for: Bis(1,10-phenanthroline-κ2 N,N′)(sulfato-κ2 O,O′)cobalt(II) propane-1,2-diol monosolvate
Source: Acta Crystallogr Sect E Struct Rep Online. 2012 Dec 8;69(Pt 1):m26. doi: 10.1107/S1600536812049616 (PMC3588351; doi:10.1107/S1600536812049616)
Supplement: Supplementary file 2 [file e-69-00m26-Isup2.hkl]

# 
# h,k,l, Fc-squared, Fo-squared, sigma(Fo-squared) and status flag 
# 
data_I
_shelx_title ' p in  C2/c' 
_shelx_refln_list_code          4 
_shelx_F_calc_maximum      298.49 
_exptl_crystal_F_000      1220.00 
_reflns_d_resolution_high  0.8409 
 
loop_ 
 _symmetry_equiv_pos_as_xyz 
 'x, y, z' 
 '-x, y, -z+1/2' 
 'x+1/2, y+1/2, z' 
 '-x+1/2, y+1/2, -z+1/2' 
 '-x, -y, -z' 
 'x, -y, z-1/2' 
 '-x+1/2, -y+1/2, -z' 
 'x+1/2, -y+1/2, z-1/2' 
 
_cell_length_a    18.1170 
_cell_length_b    12.9870 
_cell_length_c    12.8810 
_cell_angle_alpha  90.000 
_cell_angle_beta  121.460 
_cell_angle_gamma  90.000 
 
_shelx_F_squared_multiplier     1.000 
 
loop_ 
 _refln_index_h 
 _refln_index_k 
 _refln_index_l 
 _refln_F_squared_calc 
 _refln_F_squared_meas 
 _refln_F_squared_sigma 
 _refln_observed_status 
   4   0   0    18635.08    19806.10    899.66 o 
   6   0   0       20.27       25.96     39.32 o 
   8   0   0      705.75      366.14    177.67 o 
  10   0   0     4465.24     4247.97    328.34 o 
  12   0   0     2983.34     3265.86    334.24 o 
  14   0   0     7834.18     8745.03    618.18 o 
  16   0   0      139.27      211.25    154.33 o 
  18   0   0     1521.71     1296.74    420.64 o 
   3   1   0    20928.26    22465.61    480.23 o 
   5   1   0     1252.84     1351.18     92.36 o 
   7   1   0       72.83       66.11     32.12 o 
   9   1   0      404.56      461.89     80.50 o 
  11   1   0      361.49      380.22     83.30 o 
  13   1   0     1190.87      987.32    176.14 o 
  15   1   0     2080.94     1935.37    230.10 o 
  17   1   0      748.06      482.59    148.99 o 
   0   2   0    45213.03    45331.36   1395.66 o 
   2   2   0      583.54      476.67     40.49 o 
   4   2   0    22406.62    21957.71    543.20 o 
   6   2   0       45.59       34.48     27.65 o 
   8   2   0      297.32      359.50     68.66 o 
  10   2   0     2548.78     2433.36    329.86 o 
  12   2   0      469.67      567.85     97.25 o 
  14   2   0      272.00      308.71    114.77 o 
  16   2   0      238.22      196.31     97.40 o 
  18   2   0      424.61      260.09    232.96 o 
   1   3   0      648.56      899.50     56.49 o 
   3   3   0     8011.15     7694.67    222.77 o 
   5   3   0      153.06      129.31     41.90 o 
   7   3   0     1268.85     1314.70    110.05 o 
   9   3   0     1761.69     1921.33    145.64 o 
  11   3   0      668.53      664.87    110.56 o 
  13   3   0      782.88      607.85    111.13 o 
  15   3   0      658.27      611.76    140.37 o 
  17   3   0       85.42       29.75     61.14 o 
   0   4   0     1970.50     2204.58    131.65 o 
   2   4   0     4750.31     4454.90    164.84 o 
   4   4   0     3492.31     3686.17    157.60 o 
   6   4   0      555.05      483.88     63.67 o 
   8   4   0        7.40        3.77     24.56 o 
  10   4   0      423.03      437.48     88.98 o 
  12   4   0       75.52       64.15     41.29 o 
  14   4   0        2.93       16.16     25.04 o 
  16   4   0       98.87       65.84     64.52 o 
   1   5   0      136.38      126.26     23.00 o 
   3   5   0     8764.50     8363.81    356.85 o 
   5   5   0     7566.74     7495.98    301.45 o 
   7   5   0     6863.98     6331.32    262.03 o 
   9   5   0     2836.85     2881.93    213.95 o 
  11   5   0     2897.37     2979.30    291.30 o 
  13   5   0     1820.55     1743.55    199.50 o 
  15   5   0      838.74      946.33    219.23 o 
  17   5   0     1053.70     1195.70    325.71 o 
   0   6   0     1830.48     2076.74    144.33 o 
   2   6   0    16327.79    18248.59    415.77 o 
   4   6   0      114.62      104.42     35.33 o 
   6   6   0     4273.07     4044.17    205.63 o 
   8   6   0     4828.87     5127.47    334.27 o 
  10   6   0     2910.72     2730.57    216.52 o 
  12   6   0     2552.54     2686.42    266.40 o 
  14   6   0      780.76      836.62    149.74 o 
  16   6   0      657.18      751.92    275.48 o 
   1   7   0      674.25      663.52     63.98 o 
   3   7   0     1326.03     1521.59    111.54 o 
   5   7   0       34.44       18.78     25.17 o 
   7   7   0       53.20       67.42     32.29 o 
   9   7   0      649.30      712.62    106.87 o 
  11   7   0       44.00       65.31     39.44 o 
  13   7   0      155.48      139.62     67.24 o 
  15   7   0        0.00       12.50     51.07 o 
   0   8   0     5880.98     6508.67    406.25 o 
   2   8   0     5921.67     5335.00    540.15 o 
   4   8   0        9.13       11.04     16.25 o 
   6   8   0      111.91      114.72     45.43 o 
   8   8   0      828.31      861.48    120.33 o 
  10   8   0      565.66      550.29    102.60 o 
  12   8   0      695.63      566.61    112.01 o 
  14   8   0      424.81      494.98    212.27 o 
   1   9   0     6594.02     6909.91    355.04 o 
   3   9   0      479.11      418.23     64.76 o 
   5   9   0      826.03      797.99    102.22 o 
   7   9   0      592.96      806.88    118.74 o 
   9   9   0      451.17      412.58     85.62 o 
  11   9   0      356.74      345.47     92.84 o 
  13   9   0      567.86      564.28    265.83 o 
   0  10   0     3342.55     3520.49    531.67 o 
   2  10   0        0.25       10.65     14.51 o 
   4  10   0        2.24        7.40     19.35 o 
   6  10   0      101.01       98.83     39.86 o 
   8  10   0        1.99       17.01     24.96 o 
  10  10   0       54.56       55.50     42.70 o 
  12  10   0       11.87       41.04     54.18 o 
  14  10   0       12.06       24.96     71.20 o 
   1  11   0      963.99      979.26    119.40 o 
   3  11   0      564.55      615.65     86.80 o 
   5  11   0      273.38      323.71     68.64 o 
   7  11   0      508.01      429.63     92.49 o 
   9  11   0      435.31      455.71    111.26 o 
  11  11   0      221.83      296.26    132.52 o 
   0  12   0      205.25      191.72    222.27 o 
   2  12   0        9.78       15.43     23.36 o 
   4  12   0       42.91       29.98     27.85 o 
   6  12   0      190.41      141.59     56.36 o 
   8  12   0      167.44      145.76     67.58 o 
  10  12   0        1.35       19.94     52.44 o 
   1  13   0      369.77      389.83    204.51 o 
   3  13   0      736.55      602.03    135.33 o 
   5  13   0       78.85       36.53     43.52 o 
   7  13   0      361.34      460.53    164.04 o 
   9  13   0      190.63      171.13    119.78 o 
   0  14   0     1648.69     2110.00    695.33 o 
   2  14   0      820.96     1159.25    348.48 o 
   4  14   0      763.22      857.56    462.29 o 
   6  14   0     1515.01     1710.92    449.15 o 
   1  15   0      556.01      653.93    299.42 o 
   3  15   0      436.30      522.92    481.55 o 
 -19   1   1      661.48      424.53    273.91 o 
 -17   1   1     1617.27     1437.82    383.46 o 
 -15   1   1     1262.27      674.57    251.32 o 
 -13   1   1     4210.24     3746.86    512.46 o 
 -11   1   1     4172.10     4194.79    226.82 o 
  -9   1   1     5267.31     5381.44    276.09 o 
  -7   1   1     3563.42     3369.45    147.65 o 
  -5   1   1     3144.13     3146.43    121.23 o 
  -3   1   1     6379.85     6465.17    287.29 o 
   1   1   1     2458.45     2379.55     89.78 o 
   3   1   1     1971.36     1905.87    110.43 o 
   5   1   1      118.02       72.97     22.19 o 
   7   1   1     5318.35     5534.98    279.05 o 
   9   1   1     1523.65     1403.04    128.96 o 
  11   1   1     2418.97     2445.79    198.50 o 
  13   1   1      775.14      668.58    157.46 o 
  15   1   1      777.92      749.56    194.21 o 
  17   1   1      194.50      130.55     81.87 o 
 -18   2   1       51.93       52.47    115.96 o 
 -16   2   1      954.21      857.95    177.98 o 
 -14   2   1      248.03      182.16     81.63 o 
 -12   2   1     2904.53     2956.07    198.73 o 
 -10   2   1     1656.88     1738.24    134.99 o 
  -8   2   1     2333.59     2542.75    149.38 o 
  -6   2   1     6149.21     6572.85    283.17 o 
  -4   2   1      528.52      629.36     51.21 o 
  -2   2   1     2718.62     3374.47    120.08 o 
   0   2   1      757.53      787.67     51.66 o 
   4   2   1      143.67       80.42     33.79 o 
   6   2   1      200.59      168.63     45.05 o 
   8   2   1       86.16       52.24     30.62 o 
  10   2   1      776.87      842.58    130.78 o 
  12   2   1     1283.31     1538.67    191.90 o 
  14   2   1      539.18      605.63    141.90 o 
  16   2   1      504.26      344.98    142.07 o 
 -17   3   1       31.90       22.28     70.42 o 
 -15   3   1      143.67       72.99     47.80 o 
 -13   3   1     3372.98     2787.99    583.89 o 
 -11   3   1      235.76      241.81     59.64 o 
  -9   3   1     1651.62     1710.63    125.25 o 
  -7   3   1      421.20      424.48     62.59 o 
  -5   3   1     1339.23     1208.41     81.00 o 
  -3   3   1     4987.32     5146.00    177.60 o 
  -1   3   1      289.69      476.43     60.63 o 
   1   3   1    86545.47    86433.27   3066.58 o 
   3   3   1    18784.69    19627.08    508.14 o 
   5   3   1    12181.72    12831.72    490.22 o 
   7   3   1      898.78      867.13    100.88 o 
   9   3   1     1040.00     1120.89    132.48 o 
  11   3   1      281.67      258.00     75.97 o 
  13   3   1      158.09      121.71     64.24 o 
  15   3   1      285.69      287.68    136.58 o 
  17   3   1       41.89       19.63     62.23 o 
 -18   4   1      870.61      940.73    317.51 o 
 -16   4   1     1568.12     1564.23    253.37 o 
 -14   4   1     2119.57     2419.52    324.78 o 
 -12   4   1     5004.59     5357.87    360.99 o 
 -10   4   1     6868.28     5990.72    913.92 o 
  -8   4   1     4876.42     5260.94    250.73 o 
  -6   4   1     3259.38     3182.81    152.83 o 
  -4   4   1      742.24      618.12     61.07 o 
  -2   4   1     1403.41     1346.80     80.50 o 
   0   4   1    12154.16    11666.64    372.64 o 
   2   4   1    80722.13    79672.67   1566.01 o 
   4   4   1    27332.17    28102.51   1019.25 o 
   6   4   1       90.32       67.64     33.36 o 
   8   4   1     2556.48     2800.67    191.33 o 
  10   4   1     2805.13     2530.39    449.00 o 
  12   4   1     2594.23     2661.15    345.46 o 
  14   4   1     1317.45     1247.90    179.62 o 
  16   4   1     1372.04     1627.45    405.56 o 
 -17   5   1      515.62      381.85    184.83 o 
 -15   5   1      720.35      650.74    101.91 o 
 -13   5   1     2399.06     2404.17    208.16 o 
 -11   5   1     4942.80     5311.45    294.79 o 
  -9   5   1     2745.24     2594.28    158.24 o 
  -7   5   1     6186.83     5540.33    624.40 o 
  -5   5   1      212.44      114.09     36.15 o 
  -3   5   1      865.92      609.91     89.12 o 
  -1   5   1     1622.58     1329.40     89.77 o 
   1   5   1     2283.64     2078.96    105.27 o 
   3   5   1    17763.07    19153.67    460.29 o 
   5   5   1     6445.04     5933.57    268.32 o 
   7   5   1     2861.30     2930.94    182.77 o 
   9   5   1     2913.41     2958.97    199.28 o 
  11   5   1     1169.67     1230.40    211.53 o 
  13   5   1      781.40      768.87    183.21 o 
  15   5   1      556.49      475.25    158.78 o 
 -16   6   1        6.01       27.20     41.98 o 
 -14   6   1       59.13       30.95     30.58 o 
 -12   6   1      448.43      429.56     77.96 o 
 -10   6   1      298.77      287.70     67.07 o 
  -8   6   1      144.91      132.74     40.34 o 
  -6   6   1      439.20      568.49     86.73 o 
  -4   6   1       27.88       23.68     22.48 o 
  -2   6   1      323.97      346.73     43.92 o 
   0   6   1     1104.59     1195.97    109.78 o 
   2   6   1     2276.97     2595.88    128.29 o 
   4   6   1     2990.87     2989.81    310.63 o 
   6   6   1     8403.12     9830.79    380.27 o 
   8   6   1      986.92      846.17    140.14 o 
  10   6   1      134.99      170.00     61.73 o 
  12   6   1        0.56       11.02     40.55 o 
  14   6   1        5.08       20.20     51.25 o 
  16   6   1       49.95       54.33     95.95 o 
 -17   7   1       91.25       60.91     82.48 o 
 -15   7   1       19.90       31.04     84.40 o 
 -13   7   1      493.01      267.15     94.34 o 
 -11   7   1       48.16       63.57     38.32 o 
  -9   7   1       10.19       25.67     19.16 o 
  -7   7   1      123.18      173.80     52.41 o 
  -5   7   1      907.45      782.60    101.79 o 
  -3   7   1     4338.42     4611.72    209.24 o 
  -1   7   1     4244.00     4318.09    185.12 o 
   1   7   1    12183.59    12020.94    473.37 o 
   3   7   1       56.31       49.92     25.40 o 
   5   7   1      833.28      718.70     87.92 o 
   7   7   1      236.29      267.76     67.03 o 
   9   7   1        4.33       17.89     29.78 o 
  11   7   1        4.10       18.52     27.24 o 
  13   7   1      105.01      153.92     74.91 o 
  15   7   1      247.06      251.94    172.70 o 
 -16   8   1      230.06      220.96    160.10 o 
 -14   8   1      119.15      128.72    101.24 o 
 -12   8   1      267.76      259.32     67.15 o 
 -10   8   1      417.31      402.57     86.39 o 
  -8   8   1      434.02      467.57     83.53 o 
  -6   8   1       21.31       18.81     22.72 o 
  -4   8   1       31.40       11.82     19.92 o 
  -2   8   1      326.30      388.48     61.59 o 
   0   8   1     3207.71     3081.98    470.85 o 
   2   8   1       22.77       14.06     20.38 o 
   4   8   1       78.85       45.51     18.67 o 
   6   8   1      445.00      374.09     75.63 o 
   8   8   1      227.12      263.68     82.00 o 
  10   8   1      219.08      204.45     79.59 o 
  12   8   1      228.50      218.16     93.07 o 
  14   8   1        0.43       12.26     65.57 o 
 -15   9   1      528.76      610.87    290.84 o 
 -13   9   1     1310.75     1245.06    212.53 o 
 -11   9   1     2425.71     2581.88    238.51 o 
  -9   9   1     2737.74     3010.18    235.14 o 
  -7   9   1     2722.41     1511.76    457.18 o 
  -5   9   1     2887.39     2895.88    180.70 o 
  -3   9   1      891.52      855.13     93.32 o 
  -1   9   1     3910.03     4237.32    326.06 o 
   1   9   1      418.28      411.59     84.12 o 
   3   9   1     1528.79     1413.26    159.22 o 
   5   9   1     2221.37     2364.95    183.80 o 
   7   9   1     3662.47     4017.10    276.02 o 
   9   9   1     2392.21     2604.37    230.17 o 
  11   9   1     1578.22     1593.79    195.82 o 
  13   9   1      629.67      614.25    244.27 o 
 -14  10   1     1437.51      944.60    595.35 o 
 -12  10   1     1751.11     1912.96    322.59 o 
 -10  10   1     1971.79     2052.88    185.23 o 
  -8  10   1     3073.23     3003.52    216.11 o 
  -6  10   1     2993.21     2854.36    196.35 o 
  -4  10   1     2103.75     2177.61    180.52 o 
  -2  10   1      791.91      668.95    107.97 o 
   0  10   1     3421.86     4091.63    286.93 o 
   2  10   1     1988.80     2192.90    225.93 o 
   4  10   1     2449.28     2819.99    194.37 o 
   6  10   1      971.14      886.27    126.62 o 
   8  10   1     3603.49     3587.07    267.95 o 
  10  10   1     1931.11     2008.91    250.94 o 
  12  10   1      659.65      720.03    195.58 o 
 -13  11   1       91.02       47.31     82.32 o 
 -11  11   1      218.68      169.51     85.78 o 
  -9  11   1      204.04      225.22     70.31 o 
  -7  11   1      543.43      600.99    110.82 o 
  -5  11   1      810.28      910.82    129.31 o 
  -3  11   1      749.26      671.83     73.01 o 
  -1  11   1      132.27      101.67     47.66 o 
   1  11   1     2209.43     2150.74    212.53 o 
   3  11   1     1438.01     1648.49    142.43 o 
   5  11   1      657.35      796.76    107.49 o 
   7  11   1     1034.14      865.73    120.01 o 
   9  11   1       30.17       40.72     43.41 o 
  11  11   1      135.92       92.70     70.44 o 
 -12  12   1      152.35      136.91    147.47 o 
 -10  12   1       31.85       25.25     34.46 o 
  -8  12   1       19.22       24.74     29.50 o 
  -6  12   1      121.39      107.12     50.63 o 
  -4  12   1       65.92       73.06     28.96 o 
  -2  12   1       14.91       34.24     52.13 o 
   0  12   1      163.42      280.16    109.42 o 
   2  12   1      637.73      760.17    153.49 o 
   4  12   1       47.99       22.88     33.88 o 
   6  12   1        5.27        6.03     34.44 o 
   8  12   1      334.46      289.55    111.49 o 
  10  12   1       78.12       48.61     58.09 o 
  -9  13   1       96.54       99.32     82.62 o 
  -7  13   1      436.80      455.25    174.07 o 
  -5  13   1      239.33      272.53     79.12 o 
  -3  13   1       11.99       27.25     37.24 o 
  -1  13   1       15.70       18.03     26.10 o 
   1  13   1        4.17        7.96     20.86 o 
   3  13   1      128.48       92.33     77.71 o 
   5  13   1      195.53      217.02    128.76 o 
   7  13   1      391.02      393.23    185.06 o 
   9  13   1       37.99       19.45     36.77 o 
  -8  14   1        6.38       10.46     59.30 o 
  -6  14   1        0.74       34.09     89.53 o 
  -4  14   1       45.78       41.58    133.18 o 
  -2  14   1      353.91      334.04    211.61 o 
   0  14   1      425.35      391.01    234.77 o 
   2  14   1      665.73      627.12    267.66 o 
   4  14   1       37.23       31.00     93.72 o 
   6  14   1        0.61        1.95     83.58 o 
  -3  15   1      425.80      509.75    267.99 o 
  -1  15   1      665.29      734.45    435.40 o 
   1  15   1      407.51      398.11    303.40 o 
   3  15   1      167.25      160.32    168.79 o 
 -18   0   2      362.44      402.79    182.61 o 
 -16   0   2      450.00      516.82    201.00 o 
 -14   0   2     8163.15     9349.61    676.69 o 
 -12   0   2     4991.73     5405.66    461.34 o 
 -10   0   2     3112.42     3026.56    234.75 o 
  -8   0   2     4419.80     4540.87    252.42 o 
  -6   0   2      305.54      437.64     82.62 o 
  -4   0   2    69158.13    75135.48   2086.23 o 
  -2   0   2    49806.84    49500.23   1258.31 o 
   2   0   2    89095.27    75043.08   2104.00 o 
   4   0   2     9111.26     7998.78    380.26 o 
   6   0   2    21557.73    23159.65    971.80 o 
   8   0   2      157.29      107.50     70.11 o 
  10   0   2     1737.88     1826.60    254.82 o 
  12   0   2     2339.06     2619.88    480.76 o 
  14   0   2     2723.62     3466.88    587.05 o 
  16   0   2     1690.38     1155.83    519.29 o 
 -19   1   2      406.01      354.47    166.66 o 
 -17   1   2     2497.50     1662.07    484.20 o 
 -15   1   2       43.52       37.92     33.17 o 
 -13   1   2     3121.92     3280.20    264.48 o 
 -11   1   2      678.76      657.67     95.59 o 
  -9   1   2     6666.76     6661.59    287.87 o 
  -7   1   2     4469.71     3721.53    156.51 o 
  -5   1   2    13303.73    12207.77    377.31 o 
  -3   1   2     8547.55     7701.37    197.99 o 
  -1   1   2     3266.04     2960.64    104.74 o 
   1   1   2    22137.75    22351.66    493.32 o 
   3   1   2     1631.87     1523.37    101.73 o 
   5   1   2     4882.55     4934.46    251.89 o 
   7   1   2      557.76      376.73    131.57 o 
   9   1   2     1455.32     1571.78    168.74 o 
  11   1   2      817.23      935.63    166.34 o 
  13   1   2     1224.65     1226.87    210.55 o 
  15   1   2      948.96      846.33    214.80 o 
 -18   2   2      146.00      193.49    150.55 o 
 -16   2   2      933.66      829.46    167.63 o 
 -14   2   2     2923.87     2777.81    318.29 o 
 -12   2   2      867.45      886.51    118.92 o 
 -10   2   2      442.18      420.65     68.58 o 
  -8   2   2       62.14       70.86     21.39 o 
  -6   2   2     3216.32     1596.11   1287.39 o 
  -4   2   2      180.21      197.76     37.57 o 
  -2   2   2     6986.44     1299.15    228.99 o 
   0   2   2     3205.39     3452.15    139.05 o 
   2   2   2      389.07      488.22     58.28 o 
   4   2   2     1580.11     1564.78    116.07 o 
   6   2   2     4888.49     5787.57    279.81 o 
   8   2   2       35.54       21.77     33.73 o 
  10   2   2       21.85       40.52     31.61 o 
  12   2   2       11.96       28.05     45.05 o 
  14   2   2       23.94       28.30     45.67 o 
  16   2   2       14.95       15.48     66.96 o 
 -19   3   2       75.21       36.87     61.24 o 
 -17   3   2      887.87      786.74    166.42 o 
 -15   3   2      765.60      759.70     98.76 o 
 -13   3   2      655.93      511.01     87.65 o 
 -11   3   2     3928.68     3464.96    637.52 o 
  -9   3   2     4849.17     4521.23    432.52 o 
  -7   3   2     1597.39      925.19    247.70 o 
  -5   3   2       10.19       30.28     18.53 o 
  -3   3   2     3407.45     3720.85    154.75 o 
  -1   3   2     6577.38     6649.13    187.13 o 
   1   3   2    10699.66    10635.91    916.19 o 
   3   3   2    14569.47    16602.14    942.16 o 
   5   3   2     3879.34     3345.95    700.32 o 
   7   3   2      104.70      113.06     45.65 o 
   9   3   2     1046.75      838.15    153.58 o 
  11   3   2      125.53      170.41     70.03 o 
  13   3   2       85.02      101.15     60.30 o 
  15   3   2       48.68       60.60     58.24 o 
 -18   4   2        0.21       18.26     71.70 o 
 -16   4   2      156.64      126.64     94.77 o 
 -14   4   2      766.74      681.39     93.61 o 
 -12   4   2      140.04       88.27     60.84 o 
 -10   4   2        8.06       17.61     31.41 o 
  -8   4   2      349.33      364.85     43.28 o 
  -6   4   2      331.05      340.41     47.58 o 
  -4   4   2       25.05       21.61     19.97 o 
  -2   4   2      673.04      569.51     45.79 o 
   0   4   2     3900.84     3507.46    132.66 o 
   2   4   2     2806.37     2703.65    144.49 o 
   4   4   2     3594.55     3599.89    193.81 o 
   6   4   2      297.51      370.37     75.10 o 
   8   4   2      179.50      175.85     61.23 o 
  10   4   2      149.55      123.76     59.43 o 
  12   4   2      274.28      283.90    102.45 o 
  14   4   2       78.28       98.29     95.17 o 
  16   4   2       12.94       25.61     51.23 o 
 -17   5   2      286.79      354.41    210.47 o 
 -15   5   2      510.12      544.05    172.71 o 
 -13   5   2      104.99       51.09     50.26 o 
 -11   5   2    13810.02    14248.91    729.38 o 
  -9   5   2     8177.21     6608.22   1130.76 o 
  -7   5   2    16140.14    17791.45    620.81 o 
  -5   5   2     9696.09    10166.64    298.54 o 
  -3   5   2     4731.29     4907.68    169.19 o 
  -1   5   2      565.97      454.88     70.94 o 
   1   5   2     1862.34     1550.55    110.08 o 
   3   5   2    31871.87    35098.56    891.88 o 
   5   5   2      855.24      828.38    134.84 o 
   7   5   2     2524.46     2680.84    235.19 o 
   9   5   2     1782.62     1821.15    202.65 o 
  11   5   2     2175.78     2432.22    306.78 o 
  13   5   2     1574.50     1887.41    302.94 o 
  15   5   2      536.33      391.28    156.04 o 
 -18   6   2      389.35      440.63    398.10 o 
 -16   6   2      139.51      173.45    110.32 o 
 -14   6   2     1067.58      762.18    323.83 o 
 -12   6   2     1724.13     1510.43    215.46 o 
 -10   6   2     6699.68     6892.79    316.00 o 
  -8   6   2     4510.29     4755.03    282.14 o 
  -6   6   2     9873.31    10211.91    361.38 o 
  -4   6   2     4585.12     5005.91    220.59 o 
  -2   6   2     1175.46     1174.18    114.43 o 
   0   6   2     2498.58     2613.92    170.06 o 
   2   6   2      403.89      384.46     56.49 o 
   6   6   2     1232.18     1099.57    118.79 o 
   8   6   2     1341.89     1261.07    160.09 o 
  10   6   2     1568.04     1191.46    225.00 o 
  12   6   2     1417.09      959.20    232.08 o 
  14   6   2      439.88      403.31    156.53 o 
 -17   7   2       88.82       75.60     99.17 o 
 -15   7   2       85.80      106.16     92.49 o 
 -13   7   2      462.57      464.53    155.19 o 
 -11   7   2        0.53       18.40     21.47 o 
  -9   7   2       57.95       70.91     36.61 o 
  -7   7   2       55.86       82.65     35.27 o 
  -5   7   2      253.11      300.14     56.41 o 
  -3   7   2        0.01       10.13     12.69 o 
  -1   7   2        7.12       16.20     23.50 o 
   1   7   2      149.08      181.31     35.88 o 
   3   7   2     2403.38     2844.01    167.68 o 
   5   7   2     1685.94     1658.34    154.74 o 
   7   7   2      841.39      745.27    106.90 o 
   9   7   2      307.61      217.31     66.47 o 
  11   7   2       11.51       11.94     25.02 o 
  13   7   2       42.72       41.76     69.00 o 
 -16   8   2      183.19      137.64    126.38 o 
 -14   8   2      481.45      509.69    197.70 o 
 -12   8   2     1554.35     1442.99    133.16 o 
 -10   8   2      810.36      714.95    101.48 o 
  -8   8   2      802.29      668.55    106.42 o 
  -6   8   2     1422.13     1025.89    139.23 o 
  -4   8   2      958.11      745.10     78.32 o 
  -2   8   2     3158.11     3504.96    234.70 o 
   0   8   2     1684.14     1729.51    165.12 o 
   2   8   2      770.04      774.59     70.30 o 
   4   8   2     2596.55     2975.96    194.22 o 
   6   8   2      945.97     1098.64    140.36 o 
   8   8   2      364.54      257.28     82.25 o 
  10   8   2     1413.11     1223.74    187.17 o 
  12   8   2      382.20      476.65    158.64 o 
  14   8   2      321.14      442.97    220.07 o 
 -15   9   2      422.06      280.68    146.73 o 
 -13   9   2      114.63      139.03     59.30 o 
 -11   9   2     1241.74     1260.70    143.59 o 
  -9   9   2      552.02      669.51    104.73 o 
  -7   9   2      919.41      801.43    131.56 o 
  -5   9   2     3428.43     4026.66    215.60 o 
  -3   9   2     2482.21     2715.53    242.52 o 
  -1   9   2     2179.70     2038.91    194.01 o 
   1   9   2      975.07      993.46    136.50 o 
   3   9   2     1025.05     1001.66     94.22 o 
   5   9   2        3.45       25.28     34.00 o 
   7   9   2     2014.89     2213.37    237.84 o 
   9   9   2      849.51      911.36    171.54 o 
  11   9   2       91.60      147.89     98.74 o 
  13   9   2      186.08      198.02    141.91 o 
 -14  10   2      166.00      119.39    103.94 o 
 -12  10   2      109.63       81.74     47.99 o 
 -10  10   2        2.92       10.49     28.57 o 
  -8  10   2      449.02      334.76     69.40 o 
  -6  10   2     1162.46      995.60    115.55 o 
  -4  10   2      212.03      198.12     46.73 o 
  -2  10   2      280.77      251.25     78.23 o 
   0  10   2      594.89      373.12     87.95 o 
   2  10   2      620.35      568.89    115.19 o 
   4  10   2      303.73      240.07     54.69 o 
   6  10   2      110.58       96.15     45.26 o 
   8  10   2      143.56      171.85     75.87 o 
  10  10   2       48.31       44.51     55.69 o 
  12  10   2        1.63       17.87    111.61 o 
 -13  11   2      690.10      787.58    249.20 o 
 -11  11   2      601.36      499.57    125.54 o 
  -9  11   2       33.64       58.97     43.09 o 
  -7  11   2       19.69       32.36     26.05 o 
  -5  11   2      194.13      263.23     54.42 o 
  -3  11   2      283.15      391.96    107.32 o 
  -1  11   2      801.79      922.81    152.93 o 
   1  11   2     2220.38     2372.25    246.56 o 
   3  11   2      993.38      643.58    156.30 o 
   5  11   2      115.95      135.14     72.43 o 
   7  11   2     1040.20     1046.84    145.32 o 
   9  11   2      367.01      392.85    149.92 o 
  11  11   2       27.07       27.69     40.57 o 
 -12  12   2      169.14      127.38    138.76 o 
 -10  12   2       53.99       26.23     31.87 o 
  -8  12   2      185.57      149.60     58.19 o 
  -6  12   2       61.41       37.89     23.51 o 
  -4  12   2        2.65       17.64     27.39 o 
  -2  12   2        8.88        4.98     38.05 o 
   0  12   2      177.14      184.46     76.78 o 
   2  12   2      468.45      413.63    118.50 o 
   4  12   2       87.04       74.60     78.43 o 
   6  12   2      661.52      664.51    209.78 o 
   8  12   2       32.44        2.36     57.26 o 
 -11  13   2      294.92      260.35    333.42 o 
  -9  13   2       68.51       92.13     80.49 o 
  -7  13   2      707.30      659.05    250.03 o 
  -5  13   2      615.07      612.06    190.75 o 
  -3  13   2      621.39      591.00    164.75 o 
  -1  13   2      527.02      551.35    124.22 o 
   1  13   2      734.26      633.55    140.78 o 
   3  13   2        5.38       -3.52     53.70 o 
   5  13   2        1.19       23.13     54.96 o 
   7  13   2      154.94      106.81     80.16 o 
  -8  14   2      797.11      831.46    514.25 o 
  -6  14   2     1236.09     1283.88    376.60 o 
  -4  14   2     1503.92     1722.50    411.62 o 
  -2  14   2     1260.70     1683.10    416.28 o 
   0  14   2      485.69      680.51    272.81 o 
   2  14   2      830.21     1036.57    349.79 o 
   4  14   2      892.82      955.17    333.12 o 
  -5  15   2      349.14      477.85    247.23 o 
  -3  15   2      636.82      869.34    338.16 o 
  -1  15   2      376.54      336.75    303.62 o 
   1  15   2      268.62      314.85    338.82 o 
 -19   1   3      521.01      487.82    200.07 o 
 -17   1   3       28.52       28.52     50.80 o 
 -15   1   3      895.57      939.26    124.47 o 
 -13   1   3      729.76      709.33     91.48 o 
 -11   1   3      627.08      510.59     85.10 o 
  -9   1   3    11207.18    12281.11    418.21 o 
  -7   1   3    34629.43    34221.96    728.74 o 
  -5   1   3    16757.41    16214.09    414.67 o 
  -3   1   3     5776.71     5038.36    183.53 o 
  -1   1   3     2875.98     2895.23    137.01 o 
   1   1   3     1080.04      828.68     82.21 o 
   3   1   3      255.62      329.37     56.71 o 
   5   1   3     7996.07     9164.05    377.80 o 
   7   1   3     3870.81     4353.56    248.90 o 
   9   1   3       52.55       54.20     40.17 o 
  11   1   3     1057.93     1295.94    196.06 o 
  13   1   3      635.28      612.00    179.28 o 
  15   1   3      301.30      286.81    157.67 o 
 -20   2   3      221.51      308.05    241.92 o 
 -18   2   3      524.35      556.98    224.07 o 
 -16   2   3      372.28      343.47     96.13 o 
 -14   2   3       18.22       30.13     29.58 o 
 -12   2   3       43.23       71.99     29.38 o 
 -10   2   3    15496.24    17760.38    647.93 o 
  -8   2   3     2198.18     2364.68    184.07 o 
  -6   2   3     7810.31     8232.15    278.92 o 
  -4   2   3     1226.38     1443.43     86.12 o 
  -2   2   3    11591.83    11224.67    295.21 o 
   0   2   3      164.46      215.50     44.06 o 
   2   2   3       49.05       16.18     13.49 o 
   4   2   3     4165.75     3916.32    198.80 o 
   6   2   3       55.83      131.80     52.73 o 
   8   2   3     4052.55     3910.74    296.99 o 
  10   2   3      216.84      220.40     81.12 o 
  12   2   3      523.02      302.29    106.48 o 
  14   2   3      288.50      223.93    141.28 o 
 -19   3   3      241.24      227.81    149.71 o 
 -17   3   3      190.90      356.70    169.66 o 
 -15   3   3     1063.52      975.18    201.73 o 
 -13   3   3     3454.37     3766.16    321.84 o 
 -11   3   3     1039.55     1139.92    155.99 o 
  -9   3   3      258.34      378.32     93.42 o 
  -7   3   3        0.98       20.15     29.15 o 
  -5   3   3      421.32      376.08     48.14 o 
  -3   3   3     6057.89     6442.07    248.46 o 
  -1   3   3     2205.12     2445.35    143.16 o 
   1   3   3     7896.63     8469.00    319.04 o 
   3   3   3     9257.25     9465.69    325.85 o 
   5   3   3     3824.74     4705.39    242.09 o 
   7   3   3     1449.29     1167.37    178.85 o 
   9   3   3       78.37       75.51     42.44 o 
  11   3   3        3.98       15.99     36.81 o 
  13   3   3       55.99       66.89     90.70 o 
  15   3   3      214.88      263.74    159.19 o 
 -18   4   3     1939.82     2020.94    401.09 o 
 -16   4   3     2539.35     2744.21    427.69 o 
 -14   4   3       40.91       53.41     51.38 o 
 -12   4   3    13879.01    14010.73   1432.04 o 
 -10   4   3     8358.09     9019.97    445.61 o 
  -8   4   3     2949.89     2741.68    214.02 o 
  -6   4   3      203.80      234.88     43.59 o 
  -4   4   3      821.90      654.87     65.32 o 
  -2   4   3    11723.16    11621.63    309.29 o 
   0   4   3    17770.58    12446.77   1429.29 o 
   4   4   3    13273.75    14948.13    538.72 o 
   6   4   3     5986.69     6322.09    482.74 o 
   8   4   3     2404.80     2132.53    238.12 o 
  10   4   3      648.20      847.39    179.74 o 
  12   4   3      684.71      620.34    168.22 o 
  14   4   3      595.73      730.10    222.52 o 
 -19   5   3      726.07      772.84    278.02 o 
 -17   5   3     1377.86     1434.67    368.76 o 
 -15   5   3     2689.17     2841.97    446.44 o 
 -13   5   3       21.72       10.92     43.09 o 
 -11   5   3     6642.35     7026.23    418.37 o 
  -9   5   3     2488.46     2509.15    213.39 o 
  -7   5   3     2123.45     2182.15    139.47 o 
  -5   5   3      836.19      801.02     80.06 o 
  -3   5   3     1042.59     1011.00     72.73 o 
  -1   5   3     4544.15     4387.35    183.84 o 
   1   5   3     1942.40     1983.46    123.78 o 
   3   5   3    14874.88    16301.49    712.44 o 
   5   5   3     6365.84     7335.15    356.20 o 
   7   5   3     1996.08     1751.45    284.31 o 
   9   5   3      314.86      347.09     90.28 o 
  11   5   3     1916.64     2361.02    422.63 o 
  13   5   3        9.05       46.17     70.06 o 
 -18   6   3        0.86       18.70     67.67 o 
 -16   6   3       23.25       44.88     79.67 o 
 -14   6   3     2752.93     3115.32    396.27 o 
 -12   6   3     1198.75     1207.75    190.81 o 
 -10   6   3      513.41      512.92    121.69 o 
  -8   6   3       38.62       56.38     29.59 o 
  -6   6   3      665.45      844.12     92.18 o 
  -4   6   3     1588.88     1847.14    136.25 o 
  -2   6   3       21.07       31.73     32.58 o 
   0   6   3      285.36      223.05     44.09 o 
   2   6   3     1276.72     1404.59    112.76 o 
   4   6   3      789.46      684.45     94.15 o 
   6   6   3      697.51      667.21    106.25 o 
   8   6   3      270.66      281.42     85.10 o 
  10   6   3       11.77       19.03     41.58 o 
  12   6   3      267.70      187.31    108.79 o 
  14   6   3        7.70       18.58     51.87 o 
 -17   7   3      159.32      215.04    173.76 o 
 -15   7   3       83.08       89.18    102.89 o 
 -13   7   3       89.62       62.41     56.10 o 
 -11   7   3       15.46       12.00     12.92 o 
  -9   7   3     3969.11     4469.98    270.62 o 
  -7   7   3      640.07      833.24     95.89 o 
  -5   7   3     1988.53     2644.93    151.60 o 
  -3   7   3     3323.03     3401.51    324.56 o 
  -1   7   3      972.55      907.64    117.67 o 
   1   7   3       51.91       27.39     21.56 o 
   3   7   3     1751.66     1589.33    142.75 o 
   5   7   3     2289.15     2302.24    180.46 o 
   7   7   3      752.80      676.27    121.22 o 
   9   7   3       67.36       50.16     38.56 o 
  11   7   3      574.84      459.45    143.75 o 
  13   7   3       38.72       66.52     81.33 o 
 -16   8   3       38.69       48.29     70.92 o 
 -14   8   3       77.37       37.57     67.45 o 
 -12   8   3       10.32       14.37     41.32 o 
 -10   8   3     2271.24     2387.96    199.86 o 
  -8   8   3       92.65      119.82     44.39 o 
  -6   8   3      234.55      204.24     47.68 o 
  -4   8   3     1675.63     1739.64    176.88 o 
  -2   8   3       38.83       71.42     38.68 o 
   0   8   3      246.83      170.03     59.86 o 
   2   8   3      879.86      681.14     97.87 o 
   4   8   3     1091.82      801.84    119.42 o 
   6   8   3      847.53      918.21    135.62 o 
   8   8   3        6.40        8.92     23.93 o 
  10   8   3       98.63       54.41     57.13 o 
  12   8   3       86.10       28.56     48.15 o 
 -15   9   3      594.41      659.33    248.02 o 
 -13   9   3      996.26      868.46    212.01 o 
 -11   9   3      517.51      543.48    109.51 o 
  -9   9   3     6784.72     6743.90    574.73 o 
  -7   9   3      806.81      830.05    112.35 o 
  -5   9   3     3358.34     3546.64    183.85 o 
  -3   9   3     1487.17     1765.43    186.19 o 
  -1   9   3     1316.67     1585.60    174.16 o 
   1   9   3     2362.63     2172.90    385.25 o 
   3   9   3     1782.89     1981.10    175.09 o 
   5   9   3     7043.39     7767.99    438.13 o 
   7   9   3       18.73       18.19     39.11 o 
   9   9   3     1257.17     1384.75    251.64 o 
  11   9   3      472.33      488.88    177.52 o 
 -14  10   3     1140.86     1539.79    369.16 o 
 -12  10   3     2516.54     2522.51    217.83 o 
 -10  10   3     1806.34     1910.44    177.03 o 
  -8  10   3     1049.56     1035.35    127.72 o 
  -6  10   3     4897.22     5209.53    280.83 o 
  -4  10   3     4144.62     4461.90    413.48 o 
  -2  10   3     2782.50     2941.61    286.90 o 
   0  10   3     2376.12     2355.45    263.84 o 
   2  10   3     1234.07     1221.94    178.72 o 
   4  10   3     1034.90     1160.71    123.12 o 
   6  10   3     3780.85     4052.29    293.52 o 
   8  10   3     2306.16     1677.13    413.35 o 
  10  10   3      210.60      320.04    145.91 o 
 -13  11   3      432.75      432.77    183.58 o 
 -11  11   3        0.77       12.34     24.84 o 
  -9  11   3      306.32      292.00     73.45 o 
  -7  11   3      264.90      278.68     66.01 o 
  -5  11   3      211.27      302.14    103.52 o 
  -3  11   3      996.46     1178.97    183.42 o 
  -1  11   3      635.53      532.85    120.68 o 
   1  11   3      661.90      733.49    175.81 o 
   3  11   3      713.98      721.33    157.60 o 
   5  11   3      378.40      341.68     77.53 o 
   7  11   3      343.00      330.26    128.50 o 
   9  11   3      858.05      904.22    271.57 o 
 -12  12   3      257.35      232.47    134.79 o 
 -10  12   3       95.85       71.88     64.66 o 
  -8  12   3        2.73        8.95     24.42 o 
  -6  12   3       48.74       36.03     42.00 o 
  -4  12   3       53.45       65.27     57.39 o 
  -2  12   3       32.51       34.67     51.46 o 
   0  12   3      226.46      296.06    108.29 o 
   2  12   3        9.94       20.14     33.53 o 
   4  12   3        3.99       26.17     49.07 o 
   6  12   3       44.71       55.87     55.58 o 
   8  12   3      161.13      136.21    108.78 o 
 -11  13   3       29.01       87.03     92.68 o 
  -9  13   3      490.06      457.74    201.73 o 
  -7  13   3      155.13      186.49    101.90 o 
  -5  13   3       51.82      113.51     88.42 o 
  -3  13   3       98.20      119.95     80.06 o 
  -1  13   3       76.21       94.12     63.94 o 
   1  13   3       55.66       44.29     57.30 o 
   3  13   3      130.04       94.91     88.25 o 
   5  13   3      124.59      129.38    107.59 o 
   7  13   3        2.43       18.57     54.70 o 
  -8  14   3       13.07        3.05    183.91 o 
  -6  14   3        3.74       25.90     55.63 o 
  -4  14   3        0.16       15.10     34.93 o 
  -2  14   3       58.81       50.11     69.21 o 
   0  14   3      354.36      381.63    227.52 o 
   2  14   3      263.29      231.56    134.07 o 
   4  14   3        6.52        8.37     51.10 o 
  -3  15   3      371.34      202.97    199.28 o 
  -1  15   3      464.45       31.96    103.88 o 
 -20   0   4     1017.10     1204.80    664.26 o 
 -18   0   4     3355.33     3781.30    544.87 o 
 -16   0   4     4582.11     5064.57    549.32 o 
 -14   0   4     4054.18     4290.56    349.66 o 
 -12   0   4     4007.21     3914.92    282.85 o 
 -10   0   4      893.97      709.87    104.45 o 
  -8   0   4    48241.26    54563.81   1696.60 o 
  -6   0   4     2477.77     2597.69    184.05 o 
  -4   0   4     2288.65     2555.25    212.09 o 
  -2   0   4    21908.19    21363.77    715.45 o 
   0   0   4    16711.72    15551.37    820.97 o 
   2   0   4     9915.10     9063.01    416.56 o 
   4   0   4    12060.79    11053.82   1130.13 o 
   6   0   4    11065.56    12355.28    755.06 o 
   8   0   4     2872.29     2944.99    342.01 o 
  10   0   4     2704.81     2486.97    488.18 o 
  12   0   4     1401.04     1569.60    417.74 o 
  14   0   4     1066.95     1353.41    450.67 o 
 -19   1   4      499.44      452.20    185.27 o 
 -17   1   4     1321.40     1261.57    133.19 o 
 -15   1   4     1980.78     1896.68    159.70 o 
 -13   1   4      929.73      827.78     97.95 o 
 -11   1   4     7621.41     8464.41    291.18 o 
  -9   1   4     2924.69     2755.92    166.27 o 
  -7   1   4    15426.52    15585.87    424.15 o 
  -5   1   4     9675.51     8840.16    264.68 o 
  -3   1   4    11619.62    10633.86    300.39 o 
  -1   1   4     1816.86     1633.97    101.51 o 
   1   1   4     2510.46     2526.64    141.85 o 
   3   1   4     1053.50      989.40    116.19 o 
   5   1   4     1344.20     1244.15    139.78 o 
   7   1   4     3908.31     4514.27    320.31 o 
   9   1   4     1109.26     1238.87    184.49 o 
  11   1   4      731.77      660.91    167.06 o 
  13   1   4      947.30      718.34    216.70 o 
 -20   2   4        1.05       11.76    158.24 o 
 -18   2   4      169.91      204.22    145.33 o 
 -16   2   4       37.33       41.61     63.00 o 
 -14   2   4      135.32      129.48     72.13 o 
 -12   2   4      289.58      335.76     89.14 o 
 -10   2   4       66.07      130.34     58.91 o 
  -8   2   4     3732.77     4095.50    177.65 o 
  -6   2   4      241.73      318.82     53.33 o 
  -4   2   4     1125.38     1203.51     92.55 o 
  -2   2   4        8.44       29.00     23.25 o 
   0   2   4      857.74      616.76     66.60 o 
   2   2   4     1852.24     1774.89    119.74 o 
   4   2   4      744.22      783.62     99.08 o 
   6   2   4     1059.75     1039.16    132.87 o 
   8   2   4       48.34       82.79     50.12 o 
  10   2   4      201.33      217.17     95.22 o 
  12   2   4      130.86       92.44     76.55 o 
  14   2   4       65.56       56.34     81.29 o 
 -19   3   4      180.21      212.36    144.86 o 
 -17   3   4      794.35      929.28    275.83 o 
 -15   3   4      117.41      148.24     92.99 o 
 -13   3   4       77.42       85.75     60.07 o 
 -11   3   4      763.02      807.21    130.23 o 
  -9   3   4      298.07      248.98     70.72 o 
  -7   3   4      724.15      703.77     66.30 o 
  -5   3   4     4199.55     3965.99    200.39 o 
  -3   3   4      748.30      792.31     73.50 o 
  -1   3   4     3323.46     3894.47    178.32 o 
   1   3   4     1382.14     1446.70    124.57 o 
   3   3   4     1114.78     1092.07    106.08 o 
   5   3   4     1224.49      999.26    223.56 o 
   7   3   4     1282.88     1749.20    188.78 o 
   9   3   4       46.00       80.43     56.79 o 
  11   3   4      203.00       67.32     47.64 o 
  13   3   4      384.55      424.13    186.06 o 
 -20   4   4        6.06        4.26     80.08 o 
 -18   4   4        0.52       -6.61     69.85 o 
 -16   4   4      193.07      204.20    107.55 o 
 -14   4   4      461.59      451.11    158.88 o 
 -12   4   4       50.50       36.75     45.18 o 
 -10   4   4     1591.66     1484.42    173.59 o 
  -8   4   4      402.16      313.38     46.08 o 
  -6   4   4     4740.54     4397.71    345.88 o 
  -4   4   4      743.29      650.65     65.10 o 
  -2   4   4     1779.39     1882.15    113.77 o 
   0   4   4     1753.54     1567.25    110.31 o 
   2   4   4       16.92       12.39     21.80 o 
   4   4   4        2.57        3.22     37.03 o 
   6   4   4       96.42       82.93     42.52 o 
   8   4   4      576.06      559.06    117.17 o 
  10   4   4      177.77      170.02     87.16 o 
  12   4   4      157.05       95.30     72.13 o 
  14   4   4      300.24      226.72    156.70 o 
 -19   5   4      545.80      670.13    255.43 o 
 -17   5   4      464.58      631.14    239.25 o 
 -15   5   4        5.53       38.54     57.79 o 
 -13   5   4     1513.77     1687.82    233.97 o 
 -11   5   4     4004.70     4716.91    332.61 o 
  -9   5   4     9853.17    11065.90    413.25 o 
  -7   5   4    15726.51    16762.47    690.20 o 
  -5   5   4    10042.72     9101.04    395.77 o 
  -3   5   4     4322.47     4181.81    189.82 o 
  -1   5   4     6570.75     6417.51    264.82 o 
   1   5   4      254.42      199.40     49.56 o 
   3   5   4     2032.83     1667.22    148.24 o 
   5   5   4     2763.95     2854.80    231.59 o 
   7   5   4     1571.50     1755.68    200.84 o 
   9   5   4     1289.91      842.79    377.24 o 
  11   5   4      585.81      456.05    241.60 o 
  13   5   4      877.00      917.22    285.17 o 
 -18   6   4      741.52      922.23    304.60 o 
 -16   6   4     1279.28     1473.05    338.20 o 
 -14   6   4      586.58      611.24    168.78 o 
 -12   6   4      133.74      122.43     64.32 o 
 -10   6   4     9571.45    11017.83    547.89 o 
  -8   6   4     8557.57     9344.81    346.36 o 
  -6   6   4     1100.15      993.57     96.62 o 
  -4   6   4     8306.35     9187.71    343.98 o 
  -2   6   4     2933.40     2801.57    151.91 o 
   0   6   4     3931.44     2597.82    443.92 o 
   2   6   4     1099.21     1160.73    115.69 o 
   4   6   4     1389.79     1500.42    154.12 o 
   6   6   4     2127.71     2276.33    232.34 o 
   8   6   4      533.30      572.64    142.76 o 
  10   6   4     3343.83     3788.33    420.16 o 
  12   6   4      312.14      300.97    125.86 o 
 -17   7   4      112.78      118.92    119.00 o 
 -15   7   4      181.13      178.66    129.64 o 
 -13   7   4      610.67      586.78    170.90 o 
 -11   7   4     1454.26     1497.95    204.35 o 
  -9   7   4      429.88      409.70     71.05 o 
  -7   7   4      213.20      262.23     61.38 o 
  -5   7   4     3509.62     3843.84    187.85 o 
  -3   7   4       37.31       15.03     28.34 o 
  -1   7   4       10.55        5.15     23.18 o 
   1   7   4       12.13       24.51     29.72 o 
   3   7   4      782.73      881.00    111.99 o 
   5   7   4      326.37      336.28     85.79 o 
   7   7   4      100.65       61.24     42.27 o 
   9   7   4      277.17      152.35     71.84 o 
  11   7   4       12.49       12.98     65.68 o 
 -16   8   4      383.46      423.96    203.18 o 
 -14   8   4      760.18      773.57    260.54 o 
 -12   8   4       50.27       28.18     30.86 o 
 -10   8   4    10302.37     9810.02    618.12 o 
  -8   8   4     1892.71     1674.85    148.50 o 
  -6   8   4      377.91      242.36     60.88 o 
  -4   8   4      545.05      408.02     92.32 o 
  -2   8   4      475.95      435.91     99.39 o 
   0   8   4     1238.87     1345.07    173.36 o 
   2   8   4      740.54      771.62     98.26 o 
   4   8   4     1549.34     1443.48    158.62 o 
   6   8   4      234.36      220.07     63.05 o 
   8   8   4      278.14      291.51    113.66 o 
  10   8   4      378.32      295.69    115.31 o 
  12   8   4      493.90      458.93    165.08 o 
 -17   9   4      137.40      109.88    119.93 o 
 -15   9   4      388.50      459.46    209.03 o 
 -13   9   4     1276.54     1129.12    217.48 o 
 -11   9   4       26.86       20.75     28.72 o 
  -9   9   4      372.72      421.89     84.62 o 
  -7   9   4     4012.05     4091.28    514.01 o 
  -5   9   4     2488.23     3003.64    256.15 o 
  -3   9   4     1617.30     2031.72    205.81 o 
  -1   9   4      497.52      602.95    136.78 o 
   1   9   4       47.70      104.24     62.39 o 
   3   9   4       45.18       22.02     32.00 o 
   5   9   4     1290.79     1210.48    148.90 o 
   7   9   4     1523.41     1137.72    221.76 o 
   9   9   4      205.98      194.10    116.40 o 
  11   9   4      287.15      260.56    156.42 o 
 -16  10   4       89.28       81.84     93.96 o 
 -14  10   4       12.46       19.82     50.44 o 
 -12  10   4       15.64       14.74     20.58 o 
 -10  10   4       84.80       84.18     39.99 o 
  -8  10   4        6.26       13.51     27.81 o 
  -6  10   4     1224.22      993.39    164.00 o 
  -4  10   4      362.87      408.84    117.00 o 
  -2  10   4        1.73       23.63     40.33 o 
   0  10   4      491.23      331.86     96.88 o 
   2  10   4     1036.01      948.20    175.62 o 
   4  10   4      876.65      774.34    141.88 o 
   6  10   4       54.49       52.73     51.27 o 
   8  10   4      399.41      366.32    144.41 o 
  10  10   4       41.67       50.99     45.97 o 
 -13  11   4      332.34      329.90    169.03 o 
 -11  11   4      253.02      232.78     76.07 o 
  -9  11   4      401.22      305.01     72.28 o 
  -7  11   4     1007.13     1081.83    184.79 o 
  -5  11   4      113.87      145.96     66.25 o 
  -3  11   4      395.79      469.83    124.10 o 
  -1  11   4      813.53      808.35    177.33 o 
   1  11   4     1322.98     1443.00    229.69 o 
   3  11   4      770.50      741.25    203.35 o 
   5  11   4      558.35      445.34    128.62 o 
   7  11   4      964.28      649.91    174.81 o 
   9  11   4      111.72       69.08    106.15 o 
 -12  12   4        0.83       12.54     72.18 o 
 -10  12   4       87.89       50.91     48.54 o 
  -8  12   4      261.99      250.45     94.06 o 
  -6  12   4       36.51       30.66     40.57 o 
  -4  12   4       27.09       21.78     44.97 o 
  -2  12   4      915.75      936.05    222.96 o 
   0  12   4      311.97      327.11    127.77 o 
   2  12   4      116.03       63.94     64.33 o 
   4  12   4       38.60       28.09     42.92 o 
   6  12   4      105.83       41.45     61.39 o 
 -11  13   4      225.45      239.76    179.21 o 
  -9  13   4      520.70      542.53    175.04 o 
  -7  13   4      951.73     1031.46    216.11 o 
  -5  13   4     1550.27     1744.09    290.99 o 
  -3  13   4       11.50       17.02     44.60 o 
  -1  13   4      215.48      215.62    107.90 o 
   1  13   4      146.27      152.30    102.57 o 
   3  13   4      148.64      136.37     92.80 o 
   5  13   4      157.66      163.65    136.50 o 
  -8  14   4     1381.41     1578.41    621.53 o 
  -6  14   4      324.88      453.92    182.64 o 
  -4  14   4      337.61      375.83    174.28 o 
  -2  14   4     1855.06     2149.05    529.09 o 
   0  14   4      605.89      599.20    294.07 o 
   2  14   4      574.22      564.03    173.66 o 
 -21   1   5      321.24      238.91    183.88 o 
 -19   1   5      537.85      565.69    186.80 o 
 -17   1   5      675.82      690.98    114.12 o 
 -15   1   5      602.31      526.95    100.03 o 
 -13   1   5      380.78      359.56     55.10 o 
 -11   1   5       30.56       17.12     20.68 o 
  -9   1   5    12472.06    14696.23    502.30 o 
  -7   1   5    20383.59    21234.77    497.99 o 
  -5   1   5    12578.04    13035.70    351.91 o 
  -3   1   5     3135.53     3190.54    167.92 o 
  -1   1   5      287.84      267.54     55.53 o 
   1   1   5     1484.88     1509.15    123.75 o 
   3   1   5     1271.55     1225.69    119.14 o 
   5   1   5      865.28      592.22    145.29 o 
   7   1   5     1456.02     1640.09    194.11 o 
   9   1   5      734.45      930.76    193.40 o 
  11   1   5       97.39      171.33    106.22 o 
  13   1   5      116.14      110.78    105.88 o 
 -20   2   5       60.59      109.78     98.10 o 
 -18   2   5       42.46       65.86     93.99 o 
 -16   2   5      123.89      117.20     78.04 o 
 -14   2   5      471.06      503.26    113.67 o 
 -12   2   5     1349.53     1324.00    168.60 o 
 -10   2   5      531.90      459.32     54.25 o 
  -8   2   5     3190.29     3275.63    177.90 o 
  -6   2   5    14636.84    15135.09    402.37 o 
  -4   2   5       52.45       98.96     33.57 o 
  -2   2   5      815.45      679.78     77.21 o 
   0   2   5     2228.62     1891.61    133.04 o 
   2   2   5        8.82        8.85     26.23 o 
   4   2   5      264.75      213.39     61.82 o 
   6   2   5      770.84      716.18    119.68 o 
   8   2   5     1024.67      970.29    171.46 o 
  10   2   5      281.03      226.27    100.39 o 
  12   2   5      590.94      668.65    231.70 o 
 -19   3   5      517.63      563.53    226.28 o 
 -17   3   5     1209.77     1347.94    312.56 o 
 -15   3   5      375.36      415.17    146.20 o 
 -13   3   5       60.54       61.72     45.73 o 
 -11   3   5        5.75       29.26     36.20 o 
  -9   3   5      683.50      656.89     68.74 o 
  -7   3   5     4315.49     4957.52    201.45 o 
  -5   3   5     1069.57     1038.63    102.21 o 
  -3   3   5      362.43      381.78     67.37 o 
  -1   3   5     5479.37     5469.92    243.37 o 
   1   3   5     4045.53     2951.30    569.45 o 
   3   3   5     3174.03     2989.90    187.07 o 
   5   3   5     1764.03     1829.72    173.96 o 
   7   3   5      101.45       70.87     36.13 o 
   9   3   5       26.92       28.32     56.68 o 
  11   3   5      111.27       95.45     92.04 o 
  13   3   5      205.00      147.07    118.25 o 
 -20   4   5     1488.00     1626.93    368.71 o 
 -18   4   5      917.82     1160.20    320.82 o 
 -16   4   5     4028.69     4073.23    414.86 o 
 -14   4   5     4821.27     5193.28    421.01 o 
 -12   4   5     3734.80     3663.16    288.05 o 
 -10   4   5     3489.15     3329.36    250.00 o 
  -8   4   5      815.62      640.06     92.24 o 
  -6   4   5    12736.50    12664.25    604.62 o 
  -4   4   5       70.25      139.66     42.95 o 
  -2   4   5    14586.56     7992.78   2826.35 o 
   0   4   5    12645.18    13214.87    481.93 o 
   2   4   5    11497.61    12571.44    432.35 o 
   4   4   5     4543.66     4915.76    307.56 o 
   6   4   5     1365.55     1635.18    190.02 o 
   8   4   5     1811.37     2063.52    246.96 o 
  10   4   5       96.26      124.88     88.54 o 
  12   4   5      816.75      825.92    232.74 o 
 -19   5   5      621.06      765.15    274.76 o 
 -17   5   5      984.60     1113.18    296.82 o 
 -15   5   5     3105.54     2872.20    389.88 o 
 -13   5   5     1936.10     1615.37    213.90 o 
 -11   5   5     1827.95     1825.08    202.26 o 
  -9   5   5     3179.87     2988.11    166.15 o 
  -7   5   5      248.12      449.40     69.55 o 
  -5   5   5     2197.52     2111.26    153.14 o 
  -3   5   5    13574.31    14369.93    710.12 o 
  -1   5   5     8462.69     8200.66    589.07 o 
   1   5   5     5943.93     6275.26    277.39 o 
   3   5   5     1753.06     1763.04    164.52 o 
   5   5   5      421.63      536.89    106.98 o 
   7   5   5      456.23      574.14    135.59 o 
   9   5   5      973.00      898.70    202.18 o 
  11   5   5      483.46      447.40    180.67 o 
 -18   6   5      141.85      117.08    106.14 o 
 -16   6   5        0.52       18.79     76.88 o 
 -14   6   5       59.17       71.88     65.27 o 
 -12   6   5      639.79      552.88    137.49 o 
 -10   6   5      332.18      263.57     53.22 o 
  -8   6   5     1457.90     1319.28    115.99 o 
  -6   6   5     1222.63     1389.64    125.12 o 
  -4   6   5      695.84      798.90     84.68 o 
  -2   6   5     2676.44     2808.86    157.83 o 
   0   6   5      432.13      472.47     72.56 o 
   2   6   5       85.54       76.85     39.30 o 
   4   6   5       72.00       92.64     43.68 o 
   6   6   5        8.10        5.63     39.03 o 
   8   6   5      113.03       97.60     58.13 o 
  10   6   5       21.68       32.58     59.83 o 
  12   6   5       95.42      105.43    111.74 o 
 -17   7   5      142.38      137.66    131.07 o 
 -15   7   5      391.41      371.22    180.03 o 
 -13   7   5       16.10       28.65     36.88 o 
 -11   7   5      919.23      956.86    120.45 o 
  -9   7   5     1348.41     1610.53    139.56 o 
  -7   7   5       50.64       75.92     36.47 o 
  -5   7   5      209.18      156.67     62.60 o 
  -3   7   5     1013.89     1233.04    119.36 o 
  -1   7   5      313.26      320.90     61.44 o 
   1   7   5      422.06      283.74     60.56 o 
   3   7   5      145.74      120.24     46.38 o 
   5   7   5      361.06      326.80     92.81 o 
   7   7   5      385.03      229.70     86.33 o 
   9   7   5      302.78      296.98    153.07 o 
  11   7   5      160.14      138.10     99.02 o 
 -18   8   5        5.22       24.69     49.69 o 
 -16   8   5       92.20      107.98    113.82 o 
 -14   8   5      438.34      479.62    176.40 o 
 -12   8   5      276.57      234.95     86.02 o 
 -10   8   5      480.14      438.75     90.54 o 
  -8   8   5      243.97      276.18     63.35 o 
  -6   8   5      143.67      132.46     42.39 o 
  -4   8   5      414.40      418.85     98.77 o 
  -2   8   5       70.36       39.60     36.82 o 
   0   8   5       94.60       90.27     36.32 o 
   2   8   5       15.11       11.59     26.57 o 
   4   8   5      144.04      171.03     63.85 o 
   6   8   5        0.62       23.25     35.65 o 
   8   8   5        4.41       40.99     64.90 o 
  10   8   5       35.97       33.97     44.87 o 
 -17   9   5      549.45      671.42    259.73 o 
 -15   9   5      167.91      172.59    125.97 o 
 -13   9   5       84.79      145.78    112.16 o 
 -11   9   5      382.49      369.12     81.05 o 
  -9   9   5     4790.43     5139.35    331.33 o 
  -7   9   5     2183.87     2181.42    189.33 o 
  -5   9   5     2914.81     3121.07    301.27 o 
  -3   9   5     3886.69     4380.14    415.07 o 
  -1   9   5      469.95      511.64    119.15 o 
   1   9   5     2316.91     2781.15    193.62 o 
   3   9   5     1352.89     1018.51    158.09 o 
   5   9   5     1444.09     1556.55    222.53 o 
   7   9   5      460.00      451.17    159.82 o 
   9   9   5      115.87      108.53     99.37 o 
 -16  10   5      921.40     1149.86    381.99 o 
 -14  10   5     1493.31     1353.32    322.87 o 
 -12  10   5     1191.89     1337.51    162.82 o 
 -10  10   5       24.59       39.59     29.73 o 
  -8  10   5     7444.64     7732.08    366.99 o 
  -6  10   5     3364.10     2823.72    517.17 o 
  -4  10   5     4464.79     4862.03    401.81 o 
  -2  10   5      307.51      291.15    104.77 o 
   0  10   5     4961.18     5625.16    495.56 o 
   2  10   5     1799.40     1819.35    186.59 o 
   4  10   5      985.42      841.69    203.27 o 
   6  10   5     1285.12     1287.77    250.29 o 
   8  10   5      308.79      314.42    173.42 o 
 -15  11   5      502.71      448.44    214.50 o 
 -13  11   5      404.16      384.02    169.74 o 
 -11  11   5     1037.11      965.91    180.35 o 
  -9  11   5      367.72      241.37     55.66 o 
  -7  11   5      248.60      261.10    101.68 o 
  -5  11   5       92.31      103.33     70.85 o 
  -3  11   5      366.13      345.13    123.48 o 
  -1  11   5     3214.70     3589.49    376.73 o 
   1  11   5      179.24      230.74    112.24 o 
   3  11   5      114.27      177.91    121.48 o 
   5  11   5        1.14       21.25     36.61 o 
   7  11   5      320.19      226.14    142.18 o 
 -12  12   5       25.80       15.57     71.61 o 
 -10  12   5       33.69        9.91     37.22 o 
  -8  12   5      634.67      503.45    189.49 o 
  -6  12   5     1336.00     1402.52    221.24 o 
  -4  12   5      242.63      281.67    133.99 o 
  -2  12   5      273.10      234.93    100.95 o 
   0  12   5      209.75      241.53    110.52 o 
   2  12   5       73.16      108.93     99.52 o 
   4  12   5       24.93       44.67     65.60 o 
   6  12   5      190.06      124.78    103.77 o 
 -11  13   5      267.35      266.01    171.46 o 
  -9  13   5       87.41       72.49     68.65 o 
  -7  13   5       13.23       17.11     86.59 o 
  -5  13   5        8.44       34.08     58.40 o 
  -3  13   5      416.91      440.79    154.55 o 
  -1  13   5      501.97      404.66    160.39 o 
   1  13   5       41.49       46.82     73.81 o 
   3  13   5        1.64        8.83     28.39 o 
  -8  14   5        4.02       18.25     49.61 o 
  -6  14   5      807.67      887.32    310.78 o 
  -4  14   5      616.61      615.26    275.06 o 
  -2  14   5        4.01       27.25     71.40 o 
   0  14   5        7.07       18.24     55.21 o 
 -20   0   6     1494.13     1693.21    867.20 o 
 -18   0   6     2605.02     3016.61    354.86 o 
 -16   0   6     4143.27     5119.16    580.81 o 
 -14   0   6     6908.75     6918.70    518.16 o 
 -12   0   6    14072.58    12321.22   1888.46 o 
 -10   0   6    10050.46     9875.03    492.99 o 
  -8   0   6     3438.72     3261.40    261.97 o 
  -6   0   6     4747.41     4461.96    285.18 o 
  -4   0   6     5850.22     6075.44    340.62 o 
  -2   0   6     4369.60     6019.30    349.03 o 
   0   0   6    15697.37    16156.61    810.32 o 
   2   0   6    11412.72    11520.67    592.56 o 
   4   0   6     8513.36     9540.45    756.06 o 
   6   0   6     5321.67     6040.42    713.75 o 
   8   0   6     2258.57     2452.79    493.06 o 
  10   0   6     1358.01     1113.69    498.41 o 
  12   0   6      178.22      140.58    210.24 o 
 -21   1   6      399.90      432.45    307.47 o 
 -19   1   6      776.94      724.69    203.78 o 
 -17   1   6      990.58      932.00     81.29 o 
 -15   1   6     3762.64     3334.02    322.90 o 
 -13   1   6     5052.21     5424.76    298.71 o 
 -11   1   6     4299.94     4683.73    226.20 o 
  -9   1   6     3703.30     3959.43    212.69 o 
  -7   1   6     2849.50     2861.66    171.71 o 
  -5   1   6      841.59      828.28     87.53 o 
  -3   1   6       25.16       25.61     24.20 o 
  -1   1   6     4327.33     4862.70    246.56 o 
   1   1   6     1526.56     1488.03    135.55 o 
   3   1   6     5285.21     4659.00    344.17 o 
   5   1   6     2305.24     1954.19    231.49 o 
   7   1   6     1375.99     1376.96    218.93 o 
   9   1   6     1108.88     1437.17    294.39 o 
  11   1   6      347.50      317.36    156.52 o 
 -20   2   6      121.04       71.58     75.41 o 
 -18   2   6       41.79       41.90     73.18 o 
 -16   2   6      137.06      112.14     88.63 o 
 -14   2   6      123.05       84.66     50.51 o 
 -12   2   6        7.30       13.07     18.86 o 
 -10   2   6        2.67       17.93     22.16 o 
  -8   2   6     1005.52      932.17    153.02 o 
  -6   2   6     3545.45     3917.10    205.01 o 
  -4   2   6      673.37      546.87     68.63 o 
  -2   2   6      760.70      937.90    104.01 o 
   0   2   6      456.38      535.41     85.74 o 
   2   2   6      561.25      637.74     97.11 o 
   4   2   6        1.73       28.86     31.73 o 
   6   2   6       46.18       42.28     46.62 o 
   8   2   6       91.47       99.47     80.98 o 
  10   2   6       21.07       19.05     60.83 o 
  12   2   6       17.10       28.08     75.79 o 
 -19   3   6      178.57      226.03    141.75 o 
 -17   3   6      237.56      276.43    151.22 o 
 -15   3   6      622.81      447.02    137.33 o 
 -13   3   6      380.01      291.00     87.58 o 
 -11   3   6       90.38       90.52     27.73 o 
  -9   3   6       19.45       57.61     23.00 o 
  -7   3   6     6206.98     6408.83    287.86 o 
  -5   3   6      393.19      232.05     53.36 o 
  -3   3   6     2438.18     2334.65    160.68 o 
  -1   3   6     3666.95     2162.18    666.06 o 
   1   3   6     1782.72     1655.75    149.16 o 
   3   3   6      902.35      816.20    110.87 o 
   5   3   6       78.20      121.83     54.79 o 
   7   3   6       14.16       19.49     45.31 o 
   9   3   6       46.20      108.87    104.41 o 
  11   3   6       57.17       74.39     89.66 o 
 -20   4   6      328.14      364.70    190.36 o 
 -18   4   6       30.99       24.87     80.94 o 
 -16   4   6        4.19       23.06     52.36 o 
 -14   4   6        4.45       21.81     42.06 o 
 -12   4   6       22.97       22.28     42.51 o 
 -10   4   6      890.69      531.97    104.64 o 
  -8   4   6     4363.60     4305.95    236.13 o 
  -6   4   6     4253.84     4545.72    232.59 o 
  -4   4   6     2229.60     2566.49    161.90 o 
  -2   4   6      163.38      177.00     45.83 o 
   0   4   6      790.35      731.52     96.98 o 
   2   4   6        4.00       22.87     33.62 o 
   4   4   6       70.33       76.14     47.08 o 
   6   4   6      291.68      304.62    110.95 o 
   8   4   6      116.13       82.30     65.44 o 
  10   4   6       11.34       40.44     67.28 o 
 -19   5   6      497.67      616.79    250.70 o 
 -17   5   6      721.58      761.73    249.30 o 
 -15   5   6      569.38      635.37    155.41 o 
 -13   5   6      463.16      524.32    131.81 o 
 -11   5   6     1636.12     1405.37    272.58 o 
  -9   5   6     2472.11     2541.10    173.82 o 
  -7   5   6    11364.52    13127.39    431.05 o 
  -5   5   6    10049.21    10637.92    395.12 o 
  -3   5   6     3247.70     2931.84    250.90 o 
  -1   5   6     2201.56     2123.97    155.46 o 
   1   5   6     1878.89     1818.09    174.13 o 
   3   5   6      971.32      858.76    127.16 o 
   5   5   6     1882.81     1754.94    203.62 o 
   7   5   6     1090.15     1227.15    219.18 o 
   9   5   6      726.21      831.95    275.38 o 
  11   5   6      284.87      169.52     76.22 o 
 -18   6   6      727.56      896.71    272.53 o 
 -16   6   6      365.73      488.66    198.39 o 
 -14   6   6     2095.22     1974.42    282.87 o 
 -12   6   6     3095.58     3364.41    328.46 o 
 -10   6   6     2375.22     2240.86    199.27 o 
  -8   6   6     3432.68     3266.25    218.92 o 
  -6   6   6     1699.27     1577.15    134.31 o 
  -4   6   6    10735.75    10536.28    544.12 o 
  -2   6   6     3379.28     3280.52    242.50 o 
   0   6   6      312.85      280.85     66.39 o 
   2   6   6     3031.81     3000.92    225.99 o 
   4   6   6      852.91     1023.06    179.89 o 
   6   6   6      556.76      623.75    137.11 o 
   8   6   6      567.47      643.34    208.70 o 
  10   6   6      637.59      687.90    220.29 o 
 -19   7   6       10.10       14.83     80.15 o 
 -17   7   6       22.46       11.56     56.07 o 
 -15   7   6       65.14       45.05     97.90 o 
 -13   7   6      420.43      462.03    174.90 o 
 -11   7   6       90.23      121.47     40.29 o 
  -9   7   6      113.44      134.38     44.71 o 
  -7   7   6      717.43      753.03    100.39 o 
  -5   7   6      768.40      900.87    104.94 o 
  -3   7   6     1101.20      910.73    105.29 o 
  -1   7   6      118.72      148.63     48.78 o 
   1   7   6     2091.43     1945.93    191.46 o 
   3   7   6      199.85      116.00     61.49 o 
   5   7   6       51.44       43.08     46.82 o 
   7   7   6       45.23       69.92     65.74 o 
   9   7   6        4.62       15.34     52.15 o 
 -18   8   6      340.34      314.25    200.03 o 
 -16   8   6      209.12      261.49    163.21 o 
 -14   8   6     1025.26     1105.75    222.23 o 
 -12   8   6     1397.78      980.06    208.83 o 
 -10   8   6     2000.41     1939.72    165.62 o 
  -8   8   6     2043.41     2095.70    210.37 o 
  -6   8   6      822.78      733.26     86.11 o 
  -4   8   6     1782.17     1489.44    146.55 o 
  -2   8   6      434.99      400.43     61.73 o 
   0   8   6      549.37      446.91     88.87 o 
   2   8   6     2554.20     2915.09    254.25 o 
   4   8   6      633.85      686.24    138.25 o 
   6   8   6      623.76      709.34    214.13 o 
   8   8   6      283.08      299.82    145.15 o 
 -17   9   6       60.38       89.41    116.97 o 
 -15   9   6      110.18       83.53     98.77 o 
 -13   9   6     1350.13     1055.05    253.86 o 
 -11   9   6      573.97      419.05     77.23 o 
  -9   9   6     2136.68     1897.64    183.36 o 
  -7   9   6     1341.23      628.50    276.16 o 
  -5   9   6      809.49      644.10    179.69 o 
  -3   9   6      271.93      250.06     96.22 o 
  -1   9   6      583.36      543.90     61.05 o 
   1   9   6     2276.88     2594.63    265.91 o 
   3   9   6      204.67      267.15     87.26 o 
   5   9   6      168.70      125.31     90.72 o 
   7   9   6      267.83      202.89    141.22 o 
 -16  10   6        9.48       29.10     38.06 o 
 -14  10   6       14.52       26.74     58.61 o 
 -12  10   6      166.53      174.86     75.01 o 
 -10  10   6       29.66       41.52     34.06 o 
  -8  10   6        3.47       16.32     23.35 o 
  -6  10   6        1.31        8.66     39.75 o 
  -4  10   6      358.64      233.58     99.82 o 
  -2  10   6      211.77      247.43    108.23 o 
   0  10   6       42.17       63.83     50.18 o 
   2  10   6      233.09      211.33     88.73 o 
   4  10   6       72.31       98.60     71.18 o 
   6  10   6        4.34       24.62     48.81 o 
 -15  11   6      242.08      213.11    143.86 o 
 -13  11   6      141.50      122.00     89.21 o 
 -11  11   6        3.82       14.03     22.74 o 
  -9  11   6      237.60      191.72     59.23 o 
  -7  11   6      990.87      497.86    313.81 o 
  -5  11   6      667.61      754.95    186.38 o 
  -3  11   6      298.41      167.55    100.37 o 
  -1  11   6     1984.87     2133.69    304.55 o 
   1  11   6      663.36      665.53    201.82 o 
   3  11   6      493.56      387.66    165.83 o 
   5  11   6       34.50       11.97     42.57 o 
 -12  12   6      177.15      147.80    133.01 o 
 -10  12   6        1.44        0.17     45.79 o 
  -8  12   6      335.50      152.05     84.49 o 
  -6  12   6       74.06       98.15     78.00 o 
  -4  12   6       15.98       30.43     57.99 o 
  -2  12   6     1111.52     1219.24    377.45 o 
   0  12   6      122.86      120.00     81.82 o 
   2  12   6       71.39       66.24     90.77 o 
   4  12   6        1.02       15.04     35.17 o 
 -11  13   6      114.77      130.61    186.28 o 
  -9  13   6      149.54      170.39    136.13 o 
  -7  13   6     2795.38     2456.67    494.17 o 
  -5  13   6       16.87       35.03     70.92 o 
  -3  13   6       33.29       34.72     60.84 o 
  -1  13   6       34.83       57.13     79.16 o 
   1  13   6      210.58      182.30    120.67 o 
  -6  14   6      661.42      770.87    458.20 o 
  -4  14   6     1079.57      898.60    473.06 o 
  -2  14   6      376.51      390.33    343.80 o 
 -21   1   7      228.17      234.59    254.63 o 
 -19   1   7     2006.83     2210.41    394.91 o 
 -17   1   7      297.45      284.97     64.87 o 
 -15   1   7       82.77      133.43     51.04 o 
 -13   1   7      811.59      875.02    103.01 o 
 -11   1   7     1732.91     2012.95    157.53 o 
  -9   1   7     3742.76     4029.59    215.67 o 
  -7   1   7     5875.02     5970.96    284.71 o 
  -5   1   7    10988.89    11897.23    485.24 o 
  -3   1   7      165.73      255.68     63.45 o 
  -1   1   7      221.05      148.18     44.15 o 
   1   1   7     3393.31     3286.81    246.17 o 
   3   1   7     2695.62     2426.28    207.94 o 
   5   1   7      739.32      507.85    148.53 o 
   7   1   7      402.45      384.38    145.33 o 
   9   1   7       61.92      144.86    119.08 o 
  11   1   7       99.57      194.72    126.13 o 
 -20   2   7      550.39      557.74    210.66 o 
 -18   2   7       11.57       17.14     43.46 o 
 -16   2   7      250.59      262.20    148.31 o 
 -14   2   7       27.21       44.57     35.35 o 
 -12   2   7     1160.42     1190.92    121.24 o 
 -10   2   7     3636.91     3918.36    217.20 o 
  -8   2   7      994.99      933.91    103.36 o 
  -6   2   7     1703.84     1717.96    140.91 o 
  -4   2   7      228.03      140.31     50.80 o 
  -2   2   7     3033.43     3197.05    212.98 o 
   0   2   7      424.39      534.55     91.74 o 
   2   2   7     1535.19     1403.69    146.06 o 
   4   2   7      374.63      376.29    104.48 o 
   6   2   7      866.90     1031.65    233.63 o 
   8   2   7      107.38       86.53     70.07 o 
  10   2   7       67.49       26.95     69.03 o 
 -21   3   7      318.96      355.32    319.90 o 
 -19   3   7      800.26      682.28    219.03 o 
 -17   3   7      386.00      347.39    147.24 o 
 -15   3   7      495.01      427.59    126.47 o 
 -13   3   7       12.13        9.96     15.48 o 
 -11   3   7       58.12       43.25     30.89 o 
  -9   3   7      251.56      201.73     60.26 o 
  -7   3   7      355.10      350.68     73.46 o 
  -5   3   7     2025.95     1904.39    157.49 o 
  -3   3   7      724.15      819.77    104.72 o 
  -1   3   7        0.67       16.70     25.84 o 
   1   3   7     5073.73     4752.32    307.60 o 
   3   3   7       27.27       25.33     29.76 o 
   5   3   7      188.49      142.19     77.97 o 
   7   3   7      111.55       82.14     72.79 o 
   9   3   7       42.26       48.31     73.76 o 
 -20   4   7     1364.87     1452.66    335.65 o 
 -18   4   7     1237.83     1288.97    314.05 o 
 -16   4   7     1621.64     1634.29    255.27 o 
 -14   4   7     3132.61     3064.64    297.08 o 
 -12   4   7     3422.08     3335.20    246.30 o 
 -10   4   7     6428.81     7034.96    396.94 o 
  -8   4   7     3398.80     3182.50    218.64 o 
  -6   4   7     5054.81     5589.73    279.86 o 
  -4   4   7     7422.94     7975.85    359.73 o 
  -2   4   7     5041.50     5188.09    266.90 o 
   0   4   7     3523.68     3608.05    260.31 o 
   2   4   7       72.40      114.76     52.09 o 
   4   4   7     4988.55     3986.59   1092.48 o 
   6   4   7      616.59      532.62    159.31 o 
   8   4   7      630.50      802.86    231.17 o 
  10   4   7      373.79      418.72    220.83 o 
 -19   5   7      697.22      883.95    385.85 o 
 -17   5   7      759.38      591.90    188.63 o 
 -15   5   7     1158.08     1117.93    198.48 o 
 -13   5   7     1815.68      863.31    461.33 o 
 -11   5   7     3314.36     2940.88    205.48 o 
  -9   5   7     2257.45     2180.94    180.90 o 
  -7   5   7     2642.44     2586.39    204.86 o 
  -5   5   7     5442.31     5395.87    269.90 o 
  -3   5   7     3697.19     3793.59    258.74 o 
  -1   5   7     2154.72     1980.78    234.08 o 
   1   5   7      164.67      211.29     68.41 o 
   3   5   7     3755.87     4182.67    332.59 o 
   5   5   7      163.55      191.84     97.64 o 
   7   5   7      165.77      236.03    126.34 o 
   9   5   7      160.45      206.29    124.71 o 
 -18   6   7        2.15       30.59     70.06 o 
 -16   6   7      244.75      207.26    140.31 o 
 -14   6   7      144.48       99.78     72.70 o 
 -12   6   7       21.01       25.18     18.57 o 
 -10   6   7        8.83       25.10     30.82 o 
  -8   6   7      196.97      231.63     63.93 o 
  -6   6   7       96.45      117.61     45.14 o 
  -4   6   7      189.11      242.19     67.49 o 
  -2   6   7        1.35       16.29     27.67 o 
   0   6   7      547.91      428.58     81.77 o 
   2   6   7     1232.16     1065.75    167.79 o 
   4   6   7     1244.08     1538.67    262.91 o 
   6   6   7      125.23      125.79     91.27 o 
   8   6   7       30.69       55.05     64.68 o 
 -19   7   7       70.24       50.45     73.92 o 
 -17   7   7     1026.58     1026.99    281.10 o 
 -15   7   7      141.89       92.16     90.92 o 
 -13   7   7      375.40      277.39    105.45 o 
 -11   7   7      288.40      220.19     49.61 o 
  -9   7   7       43.76       61.84     36.76 o 
  -7   7   7       15.49       12.33     27.06 o 
  -5   7   7      222.82      258.11     62.95 o 
  -3   7   7      947.76      496.18    225.75 o 
  -1   7   7     1573.51     1503.09    163.38 o 
   1   7   7     1152.29     1178.96    173.00 o 
   3   7   7     1978.99     1880.34    273.06 o 
   5   7   7      547.24      608.29    186.11 o 
   7   7   7      101.09      107.16     97.47 o 
 -18   8   7        2.90       23.41     96.25 o 
 -16   8   7      317.22      213.58    140.00 o 
 -14   8   7      228.29      265.57    181.41 o 
 -12   8   7      299.10      270.81     72.65 o 
 -10   8   7       53.46       49.75     35.16 o 
  -8   8   7      124.04      108.53     48.58 o 
  -6   8   7     1566.09     1559.49    161.57 o 
  -4   8   7     1642.36     1682.66    171.96 o 
  -2   8   7      793.73      745.78    110.24 o 
   0   8   7     1489.90     1453.67    192.05 o 
   2   8   7       99.12      117.44     71.89 o 
   4   8   7      118.66       66.32     57.27 o 
   6   8   7       62.06       46.85     71.25 o 
   8   8   7       11.58       18.46     70.59 o 
 -17   9   7     2111.61     2311.98    514.57 o 
 -15   9   7        2.54       27.94     52.87 o 
 -13   9   7      344.00      278.39    109.99 o 
 -11   9   7      134.64      126.59     57.16 o 
  -9   9   7     1126.87     1144.53    136.88 o 
  -7   9   7     3219.30     3048.18    207.73 o 
  -5   9   7     3841.43     4000.18    368.48 o 
  -3   9   7     4935.89     5423.17    314.14 o 
  -1   9   7       42.37       18.84     27.70 o 
   1   9   7     1258.86     1066.48    157.37 o 
   3   9   7      525.00      434.34    152.92 o 
   5   9   7      367.86      359.09    141.04 o 
   7   9   7      290.51      299.82    146.14 o 
 -16  10   7      203.23      224.41    155.22 o 
 -14  10   7      629.90      711.48    229.00 o 
 -12  10   7     1919.47     1954.21    278.02 o 
 -10  10   7     1723.40      977.15    472.18 o 
  -8  10   7     2647.68     2485.42    369.95 o 
  -6  10   7     2781.83     3129.49    324.04 o 
  -4  10   7      454.70      471.38    145.31 o 
  -2  10   7     3011.38     3436.53    426.96 o 
   0  10   7     2003.79     2341.81    231.11 o 
   2  10   7     1013.18     1083.70    209.65 o 
   4  10   7      409.95      367.13    146.81 o 
   6  10   7      438.15      403.81    170.92 o 
 -13  11   7      311.69      354.71    200.00 o 
 -11  11   7      686.59      696.46    143.20 o 
  -9  11   7      165.42      132.36     77.35 o 
  -7  11   7       65.09       71.62     59.58 o 
  -5  11   7      163.61       74.60     86.35 o 
  -3  11   7      405.72      353.25    164.73 o 
  -1  11   7      248.08       82.99     80.29 o 
   1  11   7      596.20      641.07    214.20 o 
   3  11   7       37.93       53.43     84.33 o 
 -12  12   7       51.06       58.96    128.48 o 
 -10  12   7       14.77       22.90     66.59 o 
  -8  12   7      445.53      426.29    165.98 o 
  -6  12   7       67.33       34.69     59.26 o 
  -4  12   7        4.22       21.95     47.79 o 
  -2  12   7       90.49       58.99     72.34 o 
   0  12   7       23.44       20.53     39.97 o 
   2  12   7        0.89       24.54     50.94 o 
  -9  13   7        2.13       18.09     68.58 o 
  -7  13   7      110.41       94.39     86.64 o 
  -5  13   7      473.30      539.51    196.86 o 
  -3  13   7      195.97      175.28    149.12 o 
  -1  13   7        1.78       23.04     77.26 o 
 -20   0   8     2692.67     2411.50    934.79 o 
 -18   0   8     5142.43     5079.68    487.48 o 
 -16   0   8     1738.72     1726.37    245.86 o 
 -14   0   8     6103.01     5283.52    695.13 o 
 -12   0   8     5573.27     6241.57    445.81 o 
 -10   0   8     9736.01    10694.56    787.05 o 
  -8   0   8     7349.01     7400.68    469.99 o 
  -6   0   8      670.29      636.27    136.63 o 
  -4   0   8     2558.49     2438.95    259.85 o 
  -2   0   8     1275.93     1080.92    188.09 o 
   0   0   8     5651.71     5809.49    449.61 o 
   2   0   8     8206.13     8670.14    832.50 o 
   4   0   8     1487.75     1575.54    379.94 o 
   6   0   8     3136.30     3713.28    625.74 o 
   8   0   8     1311.58     1568.54    474.65 o 
 -21   1   8      592.71      585.51    354.21 o 
 -19   1   8      410.47      504.84    291.21 o 
 -17   1   8     3267.42     3008.47    296.88 o 
 -15   1   8     1736.80     1838.58    198.80 o 
 -13   1   8     3903.97     4230.79    261.69 o 
 -11   1   8     1985.93     2151.19    186.94 o 
  -9   1   8     1947.91     1914.34    161.96 o 
  -7   1   8      518.01      549.76     88.90 o 
  -5   1   8      510.71      512.40     90.39 o 
  -3   1   8     2085.61     2130.41    160.64 o 
  -1   1   8      286.41      273.42     74.82 o 
   1   1   8     3711.95     3680.42    261.36 o 
   3   1   8      763.25      674.31    156.00 o 
   5   1   8     5026.80     4576.26   1217.48 o 
   7   1   8      144.46      148.88     97.31 o 
   9   1   8      269.83      333.39    178.42 o 
 -20   2   8      208.23      198.12    137.43 o 
 -18   2   8       96.59       68.47     84.09 o 
 -16   2   8      595.91      478.62    139.08 o 
 -14   2   8      317.69      259.99     75.53 o 
 -12   2   8       44.02       69.47     37.27 o 
 -10   2   8      304.84      438.62     88.58 o 
  -8   2   8     2081.58     2221.82    183.61 o 
  -6   2   8      614.84      588.72     93.65 o 
  -4   2   8     1049.25     1000.14    112.38 o 
  -2   2   8      139.81      134.55     49.57 o 
   0   2   8      116.32      163.65     64.21 o 
   2   2   8        1.90       15.24     37.55 o 
   4   2   8     1526.15     1369.46    248.43 o 
   6   2   8      145.76      185.53    121.05 o 
   8   2   8       18.11       26.84     80.02 o 
 -21   3   8      274.38      240.29    222.69 o 
 -19   3   8       45.98       34.30     78.80 o 
 -17   3   8      948.94     1007.95    253.36 o 
 -15   3   8      332.54      344.98    121.90 o 
 -13   3   8       12.88       24.67     31.14 o 
 -11   3   8      253.24      225.13     63.81 o 
  -9   3   8     1371.04     1373.31    149.64 o 
  -7   3   8     1826.33     1562.62    145.01 o 
  -5   3   8     3090.37     3409.17    221.04 o 
  -3   3   8     2387.67     2670.90    219.33 o 
  -1   3   8        9.33       19.93     31.47 o 
   1   3   8      404.32      348.17     84.81 o 
   3   3   8       33.04       27.80     40.60 o 
   5   3   8     2289.11     2486.24    345.30 o 
   7   3   8        2.09       29.67     79.98 o 
   9   3   8       27.50       60.36     88.61 o 
 -20   4   8       92.19       97.36     96.23 o 
 -18   4   8       33.92       58.14     90.76 o 
 -16   4   8       89.61       60.38     85.53 o 
 -14   4   8      445.09      486.24    146.33 o 
 -12   4   8      239.73      262.06     70.30 o 
 -10   4   8       59.78       49.83     38.85 o 
  -8   4   8       14.39       23.08     41.55 o 
  -6   4   8      143.35       95.06     48.60 o 
  -4   4   8      264.44      212.53     65.68 o 
  -2   4   8       10.49       36.38     41.67 o 
   0   4   8     1365.13     1183.90    139.23 o 
   2   4   8       13.25       14.64     38.12 o 
   4   4   8      213.79      195.78     93.26 o 
   6   4   8      165.71      166.46     87.18 o 
   8   4   8       54.25       71.98     94.17 o 
 -19   5   8      908.54      766.53    269.16 o 
 -17   5   8      761.65      760.66    234.44 o 
 -15   5   8     3490.75     3380.52    437.52 o 
 -13   5   8      158.61      121.61     44.90 o 
 -11   5   8      472.67      461.31     86.57 o 
  -9   5   8     1340.93     1489.30    150.29 o 
  -7   5   8     3042.83     3231.01    234.34 o 
  -5   5   8     5828.57     6270.43    322.28 o 
  -3   5   8     4250.33     4746.38    278.10 o 
  -1   5   8     2832.67     3009.14    255.54 o 
   1   5   8     1202.96      961.19    163.26 o 
   3   5   8     4135.90     4054.03    356.59 o 
   5   5   8     1080.81     1065.01    231.74 o 
   7   5   8      787.82      933.02    239.85 o 
 -18   6   8     1653.71     1214.60    306.26 o 
 -16   6   8     1431.23     1390.44    295.28 o 
 -14   6   8       94.02       82.89     88.01 o 
 -12   6   8     1987.53     2290.80    202.14 o 
 -10   6   8     2121.05     2343.20    232.25 o 
  -8   6   8     4739.19     4803.14    289.92 o 
  -6   6   8     3793.04     3701.26    253.86 o 
  -4   6   8     2524.62     2449.92    218.28 o 
  -2   6   8     1335.98     1195.14    164.70 o 
   0   6   8      209.62      221.09     88.48 o 
   2   6   8     1660.16     1644.63    228.15 o 
   4   6   8      765.06      730.62    180.10 o 
   6   6   8      619.80      679.47    238.26 o 
   8   6   8      181.21      184.94    119.97 o 
 -19   7   8       18.36        5.92     61.91 o 
 -17   7   8      164.46       52.68     83.37 o 
 -15   7   8      648.45      665.07    215.07 o 
 -13   7   8      348.98      302.43     78.39 o 
 -11   7   8      569.92      714.85    120.75 o 
  -9   7   8      372.34      483.25     98.53 o 
  -7   7   8      278.02      299.56     86.46 o 
  -5   7   8       16.01       27.51     34.19 o 
  -3   7   8       17.12       29.33     35.96 o 
  -1   7   8      135.91      115.31     67.54 o 
   1   7   8      513.57      591.94    138.26 o 
   3   7   8       38.78       25.32     54.02 o 
   5   7   8      124.57       73.90     66.46 o 
   7   7   8       32.12       22.41     69.74 o 
 -18   8   8     1997.17     1913.36    389.57 o 
 -16   8   8      276.85      259.77    143.30 o 
 -14   8   8      132.75      165.17    111.97 o 
 -12   8   8     1014.10     1059.58    134.00 o 
 -10   8   8     1242.27     1382.70    181.02 o 
  -8   8   8      976.32     1099.51    167.79 o 
  -6   8   8      904.87      913.48    158.06 o 
  -4   8   8      857.27      908.19    156.11 o 
  -2   8   8      108.70      164.24     83.61 o 
   0   8   8      597.96      746.45    177.94 o 
   2   8   8      306.20      303.44    123.70 o 
   4   8   8      441.12      560.47    168.17 o 
   6   8   8      192.99      173.37    121.65 o 
 -17   9   8       28.73       16.59     45.19 o 
 -15   9   8      143.84      115.47     96.68 o 
 -13   9   8      608.08      422.67    119.59 o 
 -11   9   8     1194.98     1035.29    162.54 o 
  -9   9   8      935.40      833.33    142.13 o 
  -7   9   8      402.47      407.68    102.34 o 
  -5   9   8        3.45       14.72     26.02 o 
  -3   9   8      536.56      611.68    137.18 o 
  -1   9   8      902.27      951.69    185.86 o 
   1   9   8      142.47      177.02     97.11 o 
   3   9   8      670.54      543.51    191.93 o 
   5   9   8       59.61       42.06     49.70 o 
 -16  10   8        4.30       12.53     70.59 o 
 -14  10   8        9.82       42.71     77.86 o 
 -12  10   8        6.15        4.44     33.73 o 
 -10  10   8        0.26        4.66     33.87 o 
  -8  10   8       19.24       20.72     27.51 o 
  -6  10   8        9.32       29.76     62.04 o 
  -4  10   8       75.18       57.76     74.41 o 
  -2  10   8       76.05       62.09     46.90 o 
   0  10   8       27.21       20.72     59.11 o 
   2  10   8       11.70        4.35     74.21 o 
   4  10   8       72.88       52.32     46.29 o 
 -13  11   8      339.59      276.28    195.96 o 
 -11  11   8      253.38      173.95    130.88 o 
  -9  11   8      317.55      260.65    110.56 o 
  -7  11   8      113.26       86.87     64.44 o 
  -5  11   8      159.20      195.85    134.43 o 
  -3  11   8      545.68      473.07    205.74 o 
  -1  11   8      379.24      397.94    180.51 o 
   1  11   8       23.85       51.71     79.57 o 
 -12  12   8        0.72       -6.34    136.23 o 
 -10  12   8      250.61      117.95    107.09 o 
  -8  12   8       20.82       27.91     40.17 o 
  -6  12   8      125.81      140.13    113.27 o 
  -4  12   8       45.56       29.16     84.29 o 
  -2  12   8       77.46       47.20     69.33 o 
   0  12   8      123.24       83.87     98.87 o 
  -7  13   8       95.46       41.82     90.82 o 
  -5  13   8      238.05      262.10    233.02 o 
 -21   1   9      247.45      199.13    188.95 o 
 -19   1   9     1992.80     1784.59    311.09 o 
 -17   1   9      308.19      308.33    103.60 o 
 -15   1   9      416.67      509.36    111.45 o 
 -13   1   9     1227.41     1305.90    164.63 o 
 -11   1   9      366.33      372.39     99.34 o 
  -9   1   9      494.09      421.61     97.75 o 
  -7   1   9     2338.45     2165.88    190.76 o 
  -5   1   9     1679.85     1847.74    182.53 o 
  -3   1   9     2705.42     2820.02    208.19 o 
  -1   1   9     1333.32     1440.71    167.04 o 
   1   1   9     1285.40     1243.87    222.80 o 
   3   1   9       44.32       64.65     71.03 o 
   5   1   9        5.32       28.92     38.77 o 
   7   1   9     2596.04     3190.56    483.59 o 
 -20   2   9       75.98       63.80     97.85 o 
 -18   2   9      767.03      588.81    290.18 o 
 -16   2   9      336.46      280.03     85.06 o 
 -14   2   9      715.06      671.25    107.58 o 
 -12   2   9     2026.99     1945.11    197.05 o 
 -10   2   9      949.38     1072.13    134.49 o 
  -8   2   9     1185.04     1371.98    140.58 o 
  -6   2   9     3543.65     3784.13    274.86 o 
  -4   2   9     1350.92     1291.25    151.04 o 
  -2   2   9      808.53      759.32    130.22 o 
   0   2   9      321.41      310.29    125.68 o 
   2   2   9      325.49      254.03    106.59 o 
   4   2   9     2749.89     3098.38    382.41 o 
   6   2   9       20.80       13.87     52.49 o 
   8   2   9      237.03      231.30    158.96 o 
 -21   3   9       18.73       51.60     75.19 o 
 -19   3   9      310.04      226.82    145.48 o 
 -17   3   9      197.86      228.65    145.33 o 
 -15   3   9       61.69       84.73     41.15 o 
 -13   3   9     5861.11     5180.00    489.80 o 
 -11   3   9      167.70      211.57     70.41 o 
  -9   3   9      723.27      617.68    108.34 o 
  -7   3   9       61.66       43.40     37.67 o 
  -5   3   9       40.04       79.39     41.99 o 
  -3   3   9      535.80      570.63    106.87 o 
  -1   3   9      126.79      142.16     75.29 o 
   1   3   9      702.39      514.31    135.70 o 
   3   3   9      346.87      356.90    132.73 o 
   5   3   9      203.59      163.64    104.99 o 
   7   3   9      306.73      377.78    179.37 o 
 -20   4   9      317.56      332.61    238.10 o 
 -18   4   9      880.59      936.39    271.96 o 
 -16   4   9     6452.55     5545.78   1431.32 o 
 -14   4   9     1715.08     1702.49    203.75 o 
 -12   4   9      320.64      306.15     81.52 o 
 -10   4   9     4280.90     3898.98    548.74 o 
  -8   4   9     6657.85     7279.16    425.03 o 
  -6   4   9     5614.45     5603.54    368.07 o 
  -4   4   9     3606.86     3714.06    265.01 o 
  -2   4   9     1692.70     1865.56    232.34 o 
   0   4   9        4.97       15.87     36.43 o 
   2   4   9      336.95      388.73    120.38 o 
   4   4   9     1510.54     1656.77    293.34 o 
   6   4   9      968.51     1148.43    284.00 o 
 -19   5   9      436.33      443.24    196.92 o 
 -17   5   9     1685.52     1855.58    471.33 o 
 -15   5   9      467.52      513.98    194.13 o 
 -13   5   9      183.88      243.55     75.37 o 
 -11   5   9     3194.17     3451.18    255.06 o 
  -9   5   9     4205.83     4289.70    338.63 o 
  -7   5   9     3457.80     3438.62    277.31 o 
  -5   5   9     2699.88     2637.88    249.74 o 
  -3   5   9      525.84      552.89    121.25 o 
  -1   5   9      553.53      671.60    143.83 o 
   1   5   9       57.36       81.45     62.65 o 
   3   5   9      302.87      355.24    173.22 o 
   5   5   9      627.78      555.40    175.51 o 
   7   5   9      343.65      307.45    164.33 o 
 -18   6   9        7.35       10.38     65.20 o 
 -16   6   9     2153.24     2290.08    415.66 o 
 -14   6   9      129.78       60.74     51.44 o 
 -12   6   9      233.77      154.78     68.71 o 
 -10   6   9       35.97       22.74     35.98 o 
  -8   6   9       24.97       22.69     40.77 o 
  -6   6   9        2.67       25.20     39.27 o 
  -4   6   9       91.39       57.32     45.03 o 
  -2   6   9       11.49       17.04     55.70 o 
   0   6   9      102.83       74.30     56.82 o 
   2   6   9      106.87      103.84     71.64 o 
   4   6   9       23.51       33.39     50.30 o 
   6   6   9       12.33       31.91     47.69 o 
 -17   7   9     1130.37     1019.56    290.61 o 
 -15   7   9       25.45       38.90     88.79 o 
 -13   7   9      259.14      183.94     76.78 o 
 -11   7   9        5.03       11.55     34.34 o 
  -9   7   9       59.37       69.10     44.21 o 
  -7   7   9       28.29       26.86     28.58 o 
  -5   7   9        3.65       16.54     31.08 o 
  -3   7   9      142.29      183.71     95.39 o 
  -1   7   9      712.63      592.75    126.85 o 
   1   7   9      220.52      216.74    138.82 o 
   3   7   9       14.14       38.17     60.72 o 
   5   7   9      339.43      154.34    102.21 o 
 -18   8   9       24.00        6.36     75.85 o 
 -16   8   9        0.34       22.74     58.90 o 
 -14   8   9       41.19       42.15     68.01 o 
 -12   8   9      116.52       86.34     51.45 o 
 -10   8   9      147.02      128.23     54.91 o 
  -8   8   9      120.81       79.65     49.65 o 
  -6   8   9      483.48      396.52    100.24 o 
  -4   8   9      135.35      100.05     60.98 o 
  -2   8   9        0.35       17.60     43.38 o 
   0   8   9        1.59        6.22     48.04 o 
   2   8   9      174.97      142.10    113.33 o 
   4   8   9      136.49      192.31    133.84 o 
 -15   9   9      362.73      211.27    129.33 o 
 -13   9   9      401.83      444.63    118.99 o 
 -11   9   9      859.04      908.91    156.38 o 
  -9   9   9      381.18      353.51     94.06 o 
  -7   9   9     1664.96     1722.96    217.10 o 
  -5   9   9      776.61      817.60    164.65 o 
  -3   9   9     1407.24     1686.95    198.01 o 
  -1   9   9      855.97      998.14    289.98 o 
   1   9   9      197.51      181.12    120.33 o 
   3   9   9       80.25       62.36     63.39 o 
 -14  10   9      825.92      765.33    227.46 o 
 -12  10   9     1038.90     1132.00    234.68 o 
 -10  10   9      875.57      934.24    186.16 o 
  -8  10   9     1494.53     1546.05    221.20 o 
  -6  10   9     1318.77     1789.87    366.75 o 
  -4  10   9     1313.98     1685.08    372.46 o 
  -2  10   9     1037.53     1062.54    358.68 o 
   0  10   9      568.12      479.30    203.78 o 
   2  10   9      346.30      328.40    217.21 o 
 -13  11   9       50.66       42.18     85.52 o 
 -11  11   9      125.65      113.47     78.79 o 
  -9  11   9      683.72      721.62    218.25 o 
  -7  11   9      361.90      442.23    182.22 o 
  -5  11   9      176.41      152.46    113.91 o 
  -3  11   9       27.04       49.99     87.22 o 
  -1  11   9      147.86       82.90     87.50 o 
 -10  12   9        5.07       41.81    135.05 o 
  -8  12   9       51.48       45.13     58.03 o 
  -6  12   9       97.51       98.96    110.57 o 
  -4  12   9       22.01       27.11     70.31 o 
 -20   0  10      867.37      822.40    521.61 o 
 -18   0  10     1688.03     1598.78    358.70 o 
 -16   0  10     3051.16     2984.01    341.34 o 
 -14   0  10     5668.97     6389.82    499.70 o 
 -12   0  10    12980.61    14930.74    896.41 o 
 -10   0  10     3746.14     3590.86    412.01 o 
  -8   0  10     5441.66     6039.00    506.20 o 
  -6   0  10     2771.89     2044.69    784.49 o 
  -4   0  10     6542.29     7196.02    681.17 o 
  -2   0  10     5699.88     5130.17    929.58 o 
   0   0  10     2702.38     2612.00    452.46 o 
   2   0  10     1126.02     1118.70    313.37 o 
   4   0  10      135.64       58.74     99.31 o 
   6   0  10     2978.48     3172.54    628.28 o 
 -21   1  10      349.74      358.40    226.49 o 
 -19   1  10      704.89      698.48    204.58 o 
 -17   1  10     1778.75     1912.46    314.65 o 
 -15   1  10     3525.57     3624.55    307.06 o 
 -13   1  10      285.26      289.96     91.94 o 
 -11   1  10      806.52      803.83    129.82 o 
  -9   1  10      779.80      740.92    125.04 o 
  -7   1  10      970.54      862.10    128.69 o 
  -5   1  10      927.39      885.89    132.48 o 
  -3   1  10     1781.07     1919.94    249.69 o 
  -1   1  10     1235.58     1251.97    240.18 o 
   1   1  10      824.58      817.44    198.90 o 
   3   1  10     1067.65     1099.81    279.07 o 
   5   1  10       48.69       44.22     53.67 o 
 -20   2  10       31.05       39.46     65.77 o 
 -18   2  10        1.16       26.40     41.45 o 
 -16   2  10      348.10      301.62     88.11 o 
 -14   2  10     1626.36     1361.08    175.20 o 
 -12   2  10      328.54      361.54    107.50 o 
 -10   2  10     1209.20     1124.19    175.31 o 
  -8   2  10      119.09      132.81     54.38 o 
  -6   2  10      721.52      812.22    143.17 o 
  -4   2  10      282.57      281.09     99.54 o 
  -2   2  10      201.43      143.73     73.89 o 
   0   2  10       71.16       86.05     63.11 o 
   2   2  10      199.87       96.96     75.71 o 
   4   2  10      427.79      343.11    159.05 o 
   6   2  10      191.27      165.34    117.16 o 
 -19   3  10       97.36       70.94     77.91 o 
 -17   3  10     1364.02     1092.84    152.72 o 
 -15   3  10     2314.96     2454.98    234.95 o 
 -13   3  10      210.26      130.17     69.16 o 
 -11   3  10       88.23      124.18     56.68 o 
  -9   3  10     1160.05     1194.50    173.52 o 
  -7   3  10      740.16      678.88    141.25 o 
  -5   3  10      679.15      750.72    154.02 o 
  -3   3  10      136.36      212.67     94.83 o 
  -1   3  10        7.38       15.48     32.75 o 
   1   3  10       11.99       30.24     48.75 o 
   3   3  10      162.17      174.48    109.58 o 
   5   3  10        9.12       24.68     61.93 o 
 -20   4  10        0.39       28.98    106.05 o 
 -18   4  10       40.64       22.52     58.87 o 
 -16   4  10      390.42      262.43    132.16 o 
 -14   4  10     1058.00     1167.53    178.52 o 
 -12   4  10       77.07       37.45     33.93 o 
 -10   4  10      128.55      162.07     69.35 o 
  -8   4  10       38.00       41.96     40.12 o 
  -6   4  10      301.24      232.99     86.57 o 
  -4   4  10      197.16      165.62     76.39 o 
  -2   4  10      308.27      184.70     89.26 o 
   0   4  10       39.73       30.62     46.02 o 
   2   4  10       37.77       34.58     47.25 o 
   4   4  10        2.55       18.15     60.06 o 
 -19   5  10      729.45      587.35    228.74 o 
 -17   5  10     2491.21     2358.03    477.67 o 
 -15   5  10     1207.51     1236.43    188.66 o 
 -13   5  10        6.67       24.19     28.51 o 
 -11   5  10      169.97      171.47     72.74 o 
  -9   5  10     1728.98     1646.14    208.40 o 
  -7   5  10     1502.82     1518.11    194.36 o 
  -5   5  10     2462.46     2598.56    265.71 o 
  -3   5  10      627.18      793.72    183.47 o 
  -1   5  10     1099.84     1237.73    203.69 o 
   1   5  10      697.35      812.14    197.75 o 
   3   5  10      307.02      279.03    141.57 o 
   5   5  10      436.31      406.44    208.46 o 
 -18   6  10      584.75      365.00    187.07 o 
 -16   6  10      699.91      598.17    222.41 o 
 -14   6  10     1340.56     1232.50    162.31 o 
 -12   6  10      113.84      130.06     60.34 o 
 -10   6  10     1413.41     1370.34    172.96 o 
  -8   6  10      685.19      817.66    140.65 o 
  -6   6  10     3115.46     2646.73    471.76 o 
  -4   6  10     1329.94      864.82    218.42 o 
  -2   6  10     1507.96     1561.45    226.02 o 
   0   6  10      682.17      658.10    178.81 o 
   2   6  10       43.54       56.11     68.51 o 
   4   6  10      313.99      312.84    183.82 o 
 -17   7  10       31.63       21.91     69.63 o 
 -15   7  10       17.23       25.42     73.76 o 
 -13   7  10      201.68      188.48     76.85 o 
 -11   7  10        1.20       22.30     40.08 o 
  -9   7  10        1.98       18.37     32.52 o 
  -7   7  10      209.59      218.08     85.68 o 
  -5   7  10      113.58      127.89     76.40 o 
  -3   7  10      183.46      138.29     86.75 o 
  -1   7  10        0.31        4.26     53.42 o 
   1   7  10       13.93       19.32     43.97 o 
   3   7  10       79.36       35.76     51.56 o 
 -16   8  10      238.30      309.74    176.68 o 
 -14   8  10     1207.74     1271.85    298.50 o 
 -12   8  10      300.32      298.48    116.61 o 
 -10   8  10      323.39      282.82     97.28 o 
  -8   8  10      137.19      179.70     97.20 o 
  -6   8  10      789.46      842.25    185.44 o 
  -4   8  10      757.48      901.74    192.85 o 
  -2   8  10      615.08      614.67    170.76 o 
   0   8  10      424.60      424.21    165.08 o 
   2   8  10       39.60       51.83     75.45 o 
 -15   9  10      136.95      120.41    103.31 o 
 -13   9  10      498.73      443.10    127.60 o 
 -11   9  10        9.16       17.67     30.54 o 
  -9   9  10       61.47       41.97     43.17 o 
  -7   9  10      769.02      882.87    204.71 o 
  -5   9  10      605.13      627.36    166.12 o 
  -3   9  10      352.84      343.99    179.73 o 
  -1   9  10      446.65      490.92    163.31 o 
   1   9  10      306.36      277.53    168.78 o 
 -14  10  10       78.31       65.89     91.75 o 
 -12  10  10      442.59      385.35    223.63 o 
 -10  10  10       62.79       26.06     57.39 o 
  -8  10  10        2.78       26.06     70.60 o 
  -6  10  10        0.30       23.83     58.62 o 
  -4  10  10        8.58       27.59     69.63 o 
  -2  10  10        2.18       22.85     53.73 o 
 -11  11  10      121.68      142.24    100.28 o 
  -9  11  10      177.94      107.96     97.70 o 
  -7  11  10      226.79       76.75     76.44 o 
  -5  11  10       93.67       85.08     95.71 o 
  -3  11  10       24.43       20.99     67.10 o 
 -19   1  11      109.62      130.08     98.60 o 
 -17   1  11      722.50      652.14    168.77 o 
 -15   1  11     1285.23     1401.34    229.91 o 
 -13   1  11     7121.19     6893.09    786.09 o 
 -11   1  11     1104.57     1009.04    167.23 o 
  -9   1  11       92.90       76.28     46.66 o 
  -7   1  11     1732.17     1686.58    214.75 o 
  -5   1  11     2147.13     1294.28    634.89 o 
  -3   1  11     1043.92     1124.23    222.08 o 
  -1   1  11      625.94      689.32    196.43 o 
   1   1  11       80.58       98.07     91.59 o 
   3   1  11       26.99       52.35     74.79 o 
 -20   2  11      237.59      205.23    183.18 o 
 -18   2  11      404.10      327.81    170.42 o 
 -16   2  11      181.82      118.91     72.07 o 
 -14   2  11       44.90       30.70     38.37 o 
 -12   2  11       13.94       18.24     42.21 o 
 -10   2  11      890.31      837.06    147.26 o 
  -8   2  11      268.01      205.06     82.25 o 
  -6   2  11     1068.10      976.29    177.89 o 
  -4   2  11     1174.64     1153.89    233.66 o 
  -2   2  11      617.77      575.43    170.03 o 
   0   2  11      695.64      628.09    178.16 o 
   2   2  11       76.61       63.71     56.33 o 
   4   2  11        7.93       19.57     52.22 o 
 -19   3  11        9.97        5.64     52.79 o 
 -17   3  11      419.06      505.43    210.93 o 
 -15   3  11     1066.75      997.56    163.09 o 
 -13   3  11     1370.80     1433.31    214.86 o 
 -11   3  11     1140.85     1081.99    171.97 o 
  -9   3  11     1188.11     1310.22    193.54 o 
  -7   3  11     2260.58     2175.68    245.90 o 
  -5   3  11       35.31       14.50     43.00 o 
  -3   3  11      172.78      211.81    106.75 o 
  -1   3  11       17.24       30.11     49.86 o 
   1   3  11       83.97       62.00     66.33 o 
   3   3  11      103.70       72.77    101.75 o 
 -18   4  11      921.57      774.78    251.66 o 
 -16   4  11     1502.78     1492.95    261.89 o 
 -14   4  11     1752.62     1984.43    229.91 o 
 -12   4  11     2600.38     2703.16    275.28 o 
 -10   4  11     4198.87     4480.56    372.81 o 
  -8   4  11      387.26      396.66    123.95 o 
  -6   4  11      696.64      741.69    160.42 o 
  -4   4  11     1443.30     1499.81    224.62 o 
  -2   4  11      863.32      872.33    197.89 o 
   0   4  11      983.97      931.22    220.92 o 
   2   4  11      446.79      376.54    144.14 o 
 -19   5  11      410.26      304.88    165.10 o 
 -17   5  11      249.20      346.77    229.58 o 
 -15   5  11     1882.95     2356.16    340.44 o 
 -13   5  11     1316.84     1375.99    184.27 o 
 -11   5  11      924.62      997.45    167.10 o 
  -9   5  11     1628.70     1358.81    251.67 o 
  -7   5  11      322.42      251.13     86.04 o 
  -5   5  11      751.00      767.46    190.13 o 
  -3   5  11      419.12      522.43    146.74 o 
  -1   5  11      277.75      311.46    141.59 o 
   1   5  11      281.28      195.63     97.73 o 
   3   5  11      243.95      258.01    147.23 o 
 -18   6  11        2.02       30.31     68.67 o 
 -16   6  11        0.81       21.54     87.48 o 
 -14   6  11      161.27       98.13     58.01 o 
 -12   6  11       12.47       19.12     30.94 o 
 -10   6  11       67.48       79.20     55.65 o 
  -8   6  11        7.33       20.98     40.66 o 
  -6   6  11      248.15      297.05    115.96 o 
  -4   6  11      268.54      230.90    126.87 o 
  -2   6  11      108.61       60.31     68.93 o 
   0   6  11       20.03       31.85     61.49 o 
   2   6  11        0.21       19.93     54.53 o 
 -17   7  11       63.38       90.32     86.87 o 
 -15   7  11     1060.96      954.05    276.92 o 
 -13   7  11      127.99       70.46     51.04 o 
 -11   7  11      124.79       85.21     61.48 o 
  -9   7  11      377.74      334.72    118.58 o 
  -7   7  11      330.86      297.44    115.29 o 
  -5   7  11      190.49      207.19    113.45 o 
  -3   7  11      391.99      362.34    143.19 o 
  -1   7  11       75.30       90.71     71.15 o 
   1   7  11      105.51       80.84     75.80 o 
 -16   8  11        0.32       29.09     73.91 o 
 -14   8  11      147.65      121.57     81.35 o 
 -12   8  11       10.49       12.67     49.85 o 
 -10   8  11      461.41      403.45    135.93 o 
  -8   8  11        5.08       26.52     51.45 o 
  -6   8  11        3.20       25.79     53.27 o 
  -4   8  11        4.90       27.03     52.31 o 
  -2   8  11        0.65       22.44     51.60 o 
   0   8  11        0.22       -1.13     48.41 o 
 -15   9  11      789.87      710.34    274.58 o 
 -13   9  11     1092.40     1058.15    263.05 o 
 -11   9  11      109.72      108.35     71.84 o 
  -9   9  11      251.92      331.04    134.22 o 
  -7   9  11      583.22      579.31    181.60 o 
  -5   9  11      682.77      727.62    196.77 o 
  -3   9  11      272.55      295.55    164.26 o 
 -12  10  11     1011.40     1062.74    238.00 o 
 -10  10  11      291.06       92.43    203.49 o 
  -8  10  11      707.23      847.89    342.98 o 
  -6  10  11      550.05      634.54    230.49 o 
  -4  10  11      855.63      953.66    288.83 o 
 -20   0  12      486.21      407.79    393.68 o 
 -18   0  12      675.57      639.03    456.58 o 
 -16   0  12     3527.13     3806.68    948.01 o 
 -14   0  12     2488.80     2297.34    337.83 o 
 -12   0  12     2325.30     2658.80    375.41 o 
 -10   0  12      658.44      626.30    240.89 o 
  -8   0  12      887.90     1069.87    327.61 o 
  -6   0  12     4101.94     4897.96    662.60 o 
  -4   0  12      902.53     1038.64    323.18 o 
  -2   0  12     2597.67     2504.04    480.24 o 
   0   0  12      517.59      575.08    262.61 o 
   2   0  12      790.41      845.47    333.55 o 
 -19   1  12      257.85      180.51    116.38 o 
 -17   1  12      394.32      441.97    140.81 o 
 -15   1  12      688.91      744.13    189.53 o 
 -13   1  12     1249.97     1393.19    247.66 o 
 -11   1  12     2480.82     2364.69    284.42 o 
  -9   1  12      106.84       99.32     77.80 o 
  -7   1  12      825.56      789.70    222.88 o 
  -5   1  12      389.91      421.58    163.33 o 
  -3   1  12     1321.50     1355.10    261.63 o 
  -1   1  12      424.44      442.37    171.25 o 
   1   1  12      251.15      218.97    136.12 o 
 -18   2  12       33.16       35.61     50.41 o 
 -16   2  12      233.82      195.10    146.17 o 
 -14   2  12       41.55       16.54     61.73 o 
 -12   2  12      298.55      338.08    119.90 o 
 -10   2  12     1022.24      848.32    177.28 o 
  -8   2  12       57.28       85.46     73.34 o 
  -6   2  12       68.39       31.69     36.53 o 
  -4   2  12       31.75       21.16     63.10 o 
  -2   2  12       22.28       11.13     45.62 o 
   0   2  12       13.56       16.22     34.94 o 
   2   2  12       15.25       25.76     50.29 o 
 -19   3  12       52.43       76.32    106.46 o 
 -17   3  12       36.01       64.48     87.12 o 
 -15   3  12      330.20      432.78    154.78 o 
 -13   3  12     1151.28     1344.70    211.22 o 
 -11   3  12     2700.89     2839.77    347.14 o 
  -9   3  12       63.53       52.35     59.58 o 
  -7   3  12      254.30      186.38     91.51 o 
  -5   3  12       14.87       36.40     46.72 o 
  -3   3  12      483.48      509.44    165.42 o 
  -1   3  12       92.60      136.87     99.27 o 
   1   3  12      113.61       86.63     85.52 o 
 -18   4  12      102.47       91.76    109.59 o 
 -16   4  12        0.07       17.66     55.31 o 
 -14   4  12       28.74       13.23     36.93 o 
 -12   4  12       53.83       60.90     48.19 o 
 -10   4  12      557.01      411.83    152.55 o 
  -8   4  12      398.80      372.38    146.64 o 
  -6   4  12      525.99      548.81    219.31 o 
  -4   4  12       30.85       36.62     69.33 o 
  -2   4  12       45.76       31.88     67.01 o 
   0   4  12       16.52       21.59     64.49 o 
 -17   5  12      228.53      257.25    169.73 o 
 -15   5  12      418.38      539.01    219.47 o 
 -13   5  12      871.49      834.97    175.79 o 
 -11   5  12     1706.96     1261.88    251.70 o 
  -9   5  12     1081.87      929.18    207.78 o 
  -7   5  12      385.02      246.58    124.22 o 
  -5   5  12     2155.77     2207.36    409.84 o 
  -3   5  12      829.81      988.66    231.60 o 
  -1   5  12      520.08      640.92    209.12 o 
 -16   6  12      393.64      471.90    216.53 o 
 -14   6  12      686.85      684.04    186.57 o 
 -12   6  12      713.64      756.37    176.13 o 
 -10   6  12      347.18      457.78    160.59 o 
  -8   6  12     1241.60      947.29    425.69 o 
  -6   6  12       34.45       44.59     46.09 o 
  -4   6  12     1048.65     1190.41    250.94 o 
  -2   6  12      462.06      404.40    172.29 o 
   0   6  12      459.75      432.91    184.60 o 
 -15   7  12        2.49       12.14     46.81 o 
 -13   7  12       12.83       10.75     54.38 o 
 -11   7  12       69.47       21.28     49.51 o 
  -9   7  12       44.51       42.73     64.56 o 
  -7   7  12      606.00      629.40    193.70 o 
  -5   7  12       20.07       25.86     52.86 o 
  -3   7  12        9.82       17.07     51.08 o 
  -1   7  12        1.88       29.67     43.71 o 
 -14   8  12      439.12      392.59    163.98 o 
 -12   8  12      107.56       69.12     62.26 o 
 -10   8  12      105.45      217.73    117.74 o 
  -8   8  12      621.90      752.81    212.67 o 
  -6   8  12      164.04      179.81    100.13 o 
  -4   8  12      182.86      145.53     93.41 o 
 -11   9  12       56.37       78.51     78.26 o 
  -9   9  12      136.29      138.36    150.58 o 
  -7   9  12       86.93      136.03    135.33 o 
  -5   9  12      897.35     1018.38    379.68 o 
 -19   1  13      108.61      116.86    179.19 o 
 -17   1  13      599.63      513.25    173.89 o 
 -15   1  13      118.80      161.40    111.48 o 
 -13   1  13      232.11      305.98    140.97 o 
 -11   1  13     1029.94     1211.14    245.78 o 
  -9   1  13      558.91      560.18    179.64 o 
  -7   1  13      747.83      624.54    195.50 o 
  -5   1  13       14.34       26.45     75.95 o 
  -3   1  13       46.96       43.11     44.84 o 
  -1   1  13      578.92      655.24    207.87 o 
 -18   2  13      141.16       60.55    109.56 o 
 -16   2  13        2.26       10.77     49.18 o 
 -14   2  13      340.74      315.70    147.58 o 
 -12   2  13      232.58      191.09    109.78 o 
 -10   2  13      259.42      392.39    153.70 o 
  -8   2  13      129.06       88.90     61.22 o 
  -6   2  13       24.36       11.10     42.54 o 
  -4   2  13     1059.19     1020.47    244.83 o 
  -2   2  13       38.08       53.88     69.40 o 
 -17   3  13      187.78      174.76    111.03 o 
 -15   3  13      590.87      588.45    185.50 o 
 -13   3  13      130.71      143.56     77.83 o 
 -11   3  13      249.52      215.15    118.77 o 
  -9   3  13       84.67       54.37     63.48 o 
  -7   3  13      172.15       98.97     81.01 o 
  -5   3  13        0.23       33.58     88.03 o 
  -3   3  13        0.17       18.22     50.49 o 
  -1   3  13      141.62      145.76     90.34 o 
 -18   4  13      281.68      315.49    166.09 o 
 -16   4  13      818.31      934.05    214.74 o 
 -14   4  13     1709.02     1637.18    342.54 o 
 -12   4  13     1849.55     1822.57    288.85 o 
 -10   4  13     1677.66     1779.95    334.05 o 
  -8   4  13       10.92       41.51     74.39 o 
  -6   4  13      241.15      282.86    173.35 o 
  -4   4  13      733.49      719.06    218.27 o 
  -2   4  13      476.08      332.81    145.66 o 
 -17   5  13      258.95      294.74    177.05 o 
 -15   5  13      335.07      362.34    179.62 o 
 -13   5  13      816.55      882.00    235.18 o 
 -11   5  13      663.80      495.34    173.93 o 
  -9   5  13     1355.92     1626.50    289.26 o 
  -7   5  13        2.22       45.01     66.26 o 
  -5   5  13       58.64       55.86     76.84 o 
  -3   5  13      262.32      264.08    145.26 o 
 -16   6  13        0.88       10.15     89.26 o 
 -14   6  13       15.60       25.49     72.36 o 
 -12   6  13       15.74       24.50     60.12 o 
 -10   6  13       50.75       35.40     57.63 o 
  -8   6  13      520.21      339.16    161.83 o 
  -6   6  13       34.95       40.26     57.63 o 
  -4   6  13       34.59       20.41     54.38 o 
 -13   7  13       55.04       57.24     90.80 o 
 -11   7  13      160.06      203.94    130.07 o 
  -9   7  13      779.94      707.15    210.84 o 
  -7   7  13        6.73       36.22     53.72 o 
  -5   7  13      122.27       73.48    100.32 o 
 -10   8  13        9.65        3.27     69.94 o 
  -8   8  13       15.86       15.64     40.43 o 
 -16   0  14      843.07      748.62    277.42 o 
 -14   0  14      784.67      834.37    326.20 o 
 -12   0  14     1342.70     1360.99    401.50 o 
 -10   0  14     2218.50     2549.13    511.95 o 
  -8   0  14     1576.20     2104.99    681.34 o 
  -6   0  14      539.09      724.66    288.07 o 
  -4   0  14       22.21       58.82    101.49 o 
 -17   1  14      142.83      111.60     92.66 o 
 -15   1  14      590.25      612.96    193.33 o 
 -13   1  14      305.50      172.11     96.67 o 
 -11   1  14      876.62      550.18    242.86 o 
  -9   1  14      816.14      609.15    190.46 o 
  -7   1  14      356.30      402.47    176.75 o 
  -5   1  14      452.09      402.11    180.51 o 
  -3   1  14       21.00       32.19     55.30 o 
 -16   2  14       52.89       68.30    116.32 o 
 -14   2  14       19.46       28.58     51.64 o 
 -12   2  14        5.50       42.91     56.22 o 
 -10   2  14       21.24       19.98     64.47 o 
  -8   2  14        5.46       11.30     74.18 o 
  -6   2  14       11.14        8.43     58.67 o 
  -4   2  14       76.76       69.12     83.56 o 
 -15   3  14      280.19      230.04    124.13 o 
 -13   3  14      107.95      133.93     88.58 o 
 -11   3  14      126.02      157.49    108.01 o 
  -9   3  14      162.47      212.90    133.93 o 
  -7   3  14       28.77       49.84     57.38 o 
  -5   3  14       67.85       63.88     66.92 o 
 -16   4  14        0.41        8.20     60.20 o 
 -14   4  14        0.62       23.48     52.05 o 
 -12   4  14       11.48       39.44    110.81 o 
 -10   4  14        6.80       24.77     45.53 o 
  -8   4  14        0.14       26.01     64.29 o 
  -6   4  14       65.11       65.08     75.33 o 
 -13   5  14      765.46      781.34    276.04 o 
 -11   5  14      170.26       88.28     87.67 o 
  -9   5  14      433.93      256.92    131.63 o 
  -7   5  14      316.38      326.77    163.05 o 
 -12   6  14      373.58      343.68    154.89 o 
 -10   6  14      465.98      520.02    184.91 o 
 -13   1  15      210.95      244.40    142.60 o 
 -11   1  15      340.44      328.19    199.46 o 
  -9   1  15      281.08      258.32    144.14 o 
 -12   2  15       46.65       43.90     62.15 o 
 -10   2  15       12.38       40.24     63.30 o 
 -11   3  15      171.22      109.82     75.76 o 
                                                 
